# Supplementary material for: A Potential Risk of Overestimating Apparent Diffusion Coefficient in Parotid Glands
Source: PLoS One. 2015 Apr 29;10(4):e0124118. doi: 10.1371/journal.pone.0124118 (PMC4414616; doi:10.1371/journal.pone.0124118)
Supplement: S1 Dataset — (XLSX) [file pone.0124118.s001.xlsx]

## Sheet: health data(fig6A)
name	Normal
		imgT2_2nex	imgT2_3nex	imgT2_4nex	imgT2_5nex	imgT2_6nex	imgT2_7nex	imgT2_8nex	DWIx_2nex	DWIx_3nex	DWIx_4nex	DWIx_5nex	DWIx_6nex	DWIx_7nex	DWIx_8nex	DWIy_2nex	DWIy_3nex	DWIy_4nex	DWIy_5nex	DWIy_6nex	DWIy_7nex	DWIy_8nex	DWIz_2nex	DWIz_3nex	DWIz_4nex	DWIz_5nex	DWIz_6nex	DWIz_7nex	DWIz_8nex	ADCx_2nex	ADCx_3nex	ADCx_4nex	ADCx_5nex	ADCx_6nex	ADCx_7nex	ADCx_8nex	ADCy_2nex	ADCy_3nex	ADCy_4nex	ADCy_5nex	ADCy_6nex	ADCy_7nex	ADCy_8nex	ADCz_2nex	ADCz_3nex	ADCz_4nex	ADCz_5nex	ADCz_6nex	ADCz_7nex
H1	4-left	10.2005	8.66756	8.20782	6.8746	5.41614	5.2479	4.13765	18.4145	13.2745	10.2026	10.5091	10.7578	8.79988	9.92185	18.351	13.4576	10.0265	12.7892	12.3099	12.2905	10.1384	11.1326	11.089	11.9894	9.71819	10.4207	8.13548	8.4577	20.3901	14.1566	9.32644	6.35401	11.2796	7.36086	10.0075	36.8167	26.3126	6.00127	31.6417	57.595	64.3928	56.0339	15.1665	16.973	19.2478	16.2011	17.8348	13.953
	4-right	9.73721	7.38614	6.95164	5.53595	4.37307	3.69957	3.76528	22.1915	15.5849	11.7159	10.0553	10.9985	11.6579	9.91395	12.7466	7.02094	8.8607	10.4226	7.52686	8.55661	9.2525	23.6457	19.1788	17.9002	14.7001	12.3854	10.5531	8.95009	29.2056	21.6854	16.0499	13.5124	14.9726	15.829	12.9563	17.5812	11.2221	13.6409	14.7643	11.0594	14.1492	16.1201	42.0939	35.2293	34.2679	29.0655	23.7449	20.1904
	5-left	8.92863	8.16178	8.30322	8.33055	6.57067	5.60689	4.93781	14.7485	14.9762	15.823	14.6481	14.0344	11.8999	10.0999	18.549	12.3646	8.63332	9.66244	11.1647	9.7362	10.4546	22.2947	20.91	19.8165	16.0496	15.3159	13.2324	10.745	16.662	18.7775	19.1362	18.5815	18.4976	16.2724	14.1102	26.3346	18.1752	12.6019	13.9448	16.0195	13.9712	14.8326	33.8168	31.6834	28.4515	22.6617	23.0398	19.9558
	5-right	9.88674	8.41223	8.59484	8.83071	6.37962	5.43853	5.41549	22.6251	16.2322	11.4301	13.6876	14.2284	11.4312	12.453	13.4763	7.90804	0	6.36384	8.17192	9.85619	10.0695	18.2055	17.2604	16.4425	16.2917	14.0073	11.84	10.2605	27.1085	19.498	14.5303	18.1006	18.7446	15.1952	16.3413	18.0354	10.642	5.24285e-15	8.34096	12.4602	15.212	16.1996	28.8089	26.3076	25.8499	24.2436	21.2096	18.0196
	6-left	10.6149	7.3489	7.50018	7.63228	8.12245	6.72392	5.54359	24.6846	16.9736	10.5161	7.68981	9.49009	10.5402	11.2779	20.9249	18.3546	17.8618	17.8826	15.096	12.5967	10.709	21.5887	18.5211	18.3703	17.7547	14.9662	12.9113	11.1537	35.7932	25.8988	16.1297	11.4038	13.9158	16.3633	19.1285	41.0465	31.6526	32.3647	29.0917	23.4867	19.635	17.8231	32.6418	29.1819	29.9596	30.366	25.7073	21.3901
	6-right	12.5752	9.57017	8.14953	8.11429	8.24927	6.71792	5.52049	20.3605	13.436	9.39605	6.94977	9.1021	10.258	11.0554	19.7634	14.2328	10.3709	12.3669	9.13978	9.31307	9.51627	19.4694	14.329	10.0963	10.2183	10.9613	11.1215	8.52374	26.0584	18.1571	12.5273	9.8055	12.8589	14.4218	16.1936	28.2971	21.6144	16.8899	19.2921	13.5201	14.6689	15.1831	28.2591	20.5195	14.4181	14.4463	15.2659	16.4209
	7-left	11.7484	8.38834	8.52281	9.51913	10.4896	8.74828	7.37417	23.7597	24.2409	23.3698	17.7773	17.77	15.2895	12.2565	24.5508	17.1631	16.7405	14.6767	11.9576	12.2324	10.5552	14.5301	14.8876	10.7121	12.1966	12.8878	13.5419	11.6701	35.5257	36.278	33.4923	25.9854	27.6273	23.4523	18.9719	38.2688	26.3842	27.8884	25.5475	20.7142	20.0227	17.5136	19.1274	21.672	15.4442	20.4759	21.1969	22.4209
	7-right	14.2399	10.5722	10.3762	8.74018	9.0665	7.48392	6.30361	24.5056	21.9355	16.0474	11.4624	8.69339	10.3338	11.9885	20.8776	14.2685	10.7489	10.9349	11.9295	13.1619	12.0781	15.3367	17.0691	17.6626	16.4489	13.2834	13.0891	10.4801	45.6385	42.0787	31.5858	24.2442	18.8839	23.0565	27.0952	33.8294	20.6107	16.0103	19.841	21.565	23.7889	21.5394	27.8184	29.6701	34.0383	37.4344	29.5127	30.2895
H2	3-left	7.53499	6.75817	5.08888	5.13184	5.31373	4.76383	3.99459	16.606	16.8744	13.5917	13.5767	10.671	11.074	9.02159	16.7776	12.3668	13.5709	10.7	12.8962	12.3234	9.94	19.1896	14.5796	11.8166	13.2308	10.7663	8.57103	9.09805	19.4412	21.757	17.8281	17.7659	14.1794	15.0635	12.6123	22.6351	16.4742	18.6486	14.4003	19.0819	18.9798	15.8398	23.4799	17.4664	14.3724	18.0937	14.6318	11.8868
	3-right	9.07677	8.49061	6.30862	6.44658	5.11941	5.14058	4.28774	19.263	15.9358	15.0789	12.7686	10.3344	7.87466	8.6472	10.6996	10.6255	11.2877	10.5766	10.9595	9.7377	8.06997	12.1675	11.4415	7.66035	9.81082	10.2255	8.80566	9.5076	23.9004	21.9362	21.0795	17.3731	14.1232	11.3516	12.7367	13.8108	13.6385	14.9136	14.5286	15.7933	13.4737	11.3418	14.4601	14.2137	9.84106	14.9424	14.9173	12.7907
	4-left	8.0122	7.39026	5.63829	5.0832	3.99995	4.02503	3.36752	19.5407	13.2354	9.57475	6.26127	7.48169	9.23328	10.0923	19.6587	17.102	12.3643	12.9164	14.1603	12.4475	10.4931	12.2091	6.66656	8.41739	9.92085	11.4741	11.9061	9.77566	23.2192	15.5261	10.839	7.13223	8.79559	10.9784	11.8383	25.6046	21.8649	16.0101	16.7408	18.7357	16.1625	14.0281	12.3915	7.13969	9.8066	12.6154	14.7011	15.1681
	4-right	6.00069	4.96897	3.47968	3.25038	3.32181	3.85516	3.40632	18.2268	12.9551	13.1475	10.4068	11.014	8.5515	9.02438	16.6605	11.4341	7.50454	8.50468	9.3462	9.61044	8.19645	19.6458	16.5423	12.87	10.2897	8.36246	7.08956	7.71591	21.8744	15.5665	16.1349	12.5707	12.8066	10.2729	10.576	21.3555	14.8217	10.4732	12.6273	14.1952	14.4333	12.0376	23.6778	21.1227	16.8042	12.893	10.8822	9.05257
	5-left	8.09645	7.81681	5.59556	5.4672	4.35355	3.66768	3.91701	12.4455	12.3324	12.4685	9.73122	7.77408	8.41047	8.67602	23.627	22.2849	17.8558	14.0835	11.3289	9.55067	10.2238	18.8215	16.0014	13.9344	13.5214	11.3271	9.19683	7.62727	14.0509	16.7212	16.8101	12.9616	10.5079	11.3868	11.591	31.7345	29.5461	23.1223	18.6147	14.7124	12.6626	13.4279	24.2633	22.7968	19.2179	18.6434	15.936	13.0786
	5-right	8.65302	8.04556	5.91299	5.50035	4.2349	3.41499	3.30357	17.0057	13.1402	10.3112	7.11605	11.3116	11.9105	12.3068	16.6194	12.3336	11.9152	12.1806	11.6592	9.5139	7.78366	10.3178	6.07035	6.72614	7.45552	6.05615	6.81224	7.70055	23.7775	17.2488	13.4769	9.66396	16.3727	17.3752	17.8486	19.2922	14.1657	14.5873	14.9899	15.2133	12.4396	10.553	11.5341	6.41599	7.38775	8.39611	6.92921	8.60004
	6-left	9.11659	8.2864	6.09438	6.15848	5.04907	5.1727	4.66864	24.9342	20.4687	17.2573	13.5721	11.4316	12.0428	9.54417	29.075	21.5409	17.3665	13.3818	10.8338	9.23183	9.15199	15.8906	12.2114	8.62864	9.70507	7.01484	8.38367	8.69901	33.4661	27.9266	21.6966	17.8186	15.303	16.0579	13.0422	51.1754	38.1954	29.631	23.61	19.1958	16.3695	16.0677	22.4137	16.9251	11.3639	14.0413	11.1924	12.2995
	6-right	7.81834	7.838	5.54293	6.04532	4.71763	4.01752	4.3663	17.7238	15.9005	12.5299	10.1456	6.78585	8.5187	9.14018	26.3435	18.4995	13.7602	13.2381	12.801	10.9074	9.00201	22.3789	19.0428	14.3715	14.1177	12.3592	10.4388	8.91764	20.5675	18.1831	14.2379	11.0396	7.73638	10.283	11.0757	46.6892	31.9328	24.3834	22.2961	21.0899	17.9388	15.1102	25.2009	21.5147	16.1075	15.7073	13.8039	11.5456
	7-left	13.3325	11.2977	9.9695	8.2675	7.30833	5.65055	4.63545	13.7107	14.5954	9.26052	9.05649	9.88746	7.92049	9.0397	17.993	13.728	12.8929	9.57945	9.1577	7.70195	8.14655	16.7854	12.0049	12.8331	12.9442	12.9281	10.4387	9.02957	15.8573	20.5144	15.0557	15.5561	16.6469	13.8371	15.97	26.3068	19.8493	18.2006	13.8371	13.6098	10.7535	12.6997	23.0099	16.453	17.7823	17.5716	17.7746	14.7092
	7-right	11.0098	9.16256	8.41926	6.72244	6.31401	4.87364	4.23632	10.9318	11.1397	7.9562	6.08609	6.72514	7.37432	8.55584	14.6097	14.2362	11.2834	8.6476	6.69711	7.41905	8.39278	17.3884	12.2938	11.0017	11.1433	11.0937	9.22282	7.52291	12.5829	14.8247	11.7151	8.65669	9.38699	10.5214	12.2971	19.324	19.0789	14.7367	10.8667	8.85851	10.3488	11.556	19.3985	13.854	11.6874	12.6475	13.1155	10.9475
H3	4-left	6.11343	4.57929	4.39181	4.4574	3.71948	3.77893	3.17913	10.7673	10.9025	10.7102	10.4888	8.21455	8.50535	7.23075	13.4952	9.63642	6.9247	4.35005	5.88979	6.83547	7.63892	18.9346	13.2614	12.398	12.1708	10.1944	8.58321	7.36812	11.8691	12.4991	12.9076	13.1381	10.3842	10.6303	9.26899	16.6933	11.9076	8.34254	5.37006	7.29594	8.502	10.3947	24.2916	16.8044	15.2444	15.0658	12.5703	10.6353
	4-right	8.29001	6.50849	6.11618	5.58746	4.56697	3.83263	3.23751	16.7407	17.5456	13.1226	12.4313	10.172	11.4865	9.62602	15.54	14.6668	11.7204	11.4479	8.98234	7.35335	7.91193	15.1149	13.4983	10.4669	7.73902	8.40705	8.96942	7.43363	19.3072	20.3233	15.0312	14.3789	11.7673	14.3414	12.422	17.5486	16.8872	13.0131	13.5128	10.7667	9.02367	10.6442	19.5763	18.098	13.9061	10.2068	11.1877	11.5398
	5-left	7.33334	5.41892	4.28096	4.68802	3.77234	3.83606	3.14312	19.1579	14.8479	13.1593	10.9253	8.95409	6.75258	7.21336	13.5702	12.7485	10.0029	7.41417	7.22762	7.65661	6.18575	17.6408	15.3697	12.4177	11.7817	9.77953	8.19999	6.97829	22.0349	16.5084	15.3907	12.2966	10.2059	8.05172	8.80066	15.8793	15.2211	12.1317	9.03282	8.9174	9.48788	7.77335	20.0546	18.1159	14.2367	13.6018	11.3365	9.48666
	5-right	7.68152	6.53543	5.04792	4.74263	4.58997	3.86618	3.10431	16.1351	15.0299	10.5558	12.6567	10.7325	8.34547	9.51545	12.7475	12.1902	9.54311	9.88838	8.10883	6.66682	7.19457	9.88117	10.2456	10.6496	10.0673	8.20615	6.5574	6.88536	16.8189	16.4751	12.2347	15.4653	13.0122	10.2534	12.1866	16.2647	16.3	12.6051	13.0083	10.6397	8.75616	9.72804	11.6391	11.3144	11.4404	11.387	9.06385	7.46895
	6-left	7.58338	5.95544	5.44849	4.66548	3.65379	3.80086	3.04818	17.5396	14.4083	10.9265	8.64762	9.59612	7.80953	8.90122	25.3698	18.0803	12.8033	10.7548	8.4566	8.4712	8.61393	14.0206	12.1996	11.8031	9.66752	9.45188	7.70407	6.86149	22.9644	18.2737	13.7029	10.8007	11.833	9.99044	11.4866	37.8099	26.3753	19.0762	15.2894	12.6033	12.3069	12.2803	16.7917	15.2188	14.9077	12.1748	12.447	10.1159
	6-right	8.88655	7.98699	6.7214	5.33018	4.261	4.16562	3.45124	14.1812	17.7081	13.8225	10.5636	8.19093	8.92765	11.2876	22.2398	15.3223	11.8319	11.4799	10.8096	9.06561	7.9567	17.9106	14.3403	10.9921	8.91471	8.96333	7.68181	6.68685	16.12	21.9925	16.478	13.2591	10.6552	11.6909	15.7026	33.5694	21.8333	16.9139	16.1246	15.179	12.849	11.5111	21.2537	17.2182	13.6455	10.7924	10.455	8.75172
	7-left	6.46946	6.09411	4.61137	4.83579	3.98377	4.19088	3.44287	14.1685	10.2759	10.3486	8.12449	8.35203	6.68968	7.58533	9.8651	6.12391	7.46734	8.72619	6.33979	7.12845	7.67789	18.337	12.6125	12.5587	10.4344	8.59864	6.92738	7.57406	14.5842	10.7309	11.5662	9.07835	9.37482	7.69076	8.76814	11.2063	6.93183	8.99983	10.6206	7.7734	9.02997	9.97304	20.7425	14.7168	14.5941	11.8182	10.0067	8.02104
	7-right	8.26496	6.23831	6.03408	6.14173	5.34621	4.18436	3.68236	15.6734	10.7644	10.4427	11.6903	12.024	9.95963	8.82478	14.8116	9.88034	13.4185	14.0194	12.0178	10.3358	11.3997	13.3939	11.2514	9.20839	9.26438	7.39476	7.85007	6.27197	17.8171	12.242	13.2003	14.895	15.7142	13.0894	11.7083	19.3798	13.2642	18.2748	19.0577	16.6833	14.0402	15.247	16.7497	14.5166	11.4285	10.6844	8.68921	9.78082
	8-left	8.74036	7.71063	6.93512	5.79563	4.88333	4.12074	3.46756	18.1796	11.8006	7.63279	8.51881	9.16561	9.49278	8.25741	17.9643	12.6733	9.84342	9.47916	8.8422	7.65801	6.2595	19.5033	18.8166	14.7323	14.1399	11.8678	10.7653	8.59452	19.7058	12.277	7.89244	9.19912	10.5171	10.9696	9.84518	23.1562	16.5696	12.3738	11.6966	11.3163	9.79741	8.2055	22.1161	20.664	16.3115	16.0532	13.4565	11.9444
	8-right	10.7004	9.8055	8.31171	6.58471	5.22978	5.30347	4.40332	17.7978	12.3476	8.53942	4.97431	8.45794	13.651	14.7032	19.1106	13.2236	10.3937	8.08277	8.36265	8.58933	7.36013	16.1309	12.3666	10.8269	8.43561	8.27446	7.01505	6.05032	21.3136	14.4705	10.0967	6.59261	11.3532	20.8845	22.3825	28.2029	20.0481	14.9432	11.7688	12.1447	12.9962	11.2072	18.8902	15.0814	13.7645	10.7343	10.4282	8.67258
H4	2-left	5.43298	5.23916	3.50126	2.12838	2.90515	3.46663	3.75379	16.0853	17.5863	15.3727	12.6888	10.0553	10.1706	8.60359	11.4838	10.3359	6.91897	7.3039	8.49623	9.06907	7.56304	13.5823	10.0865	13.22	10.0269	7.72796	8.36441	9.75183	20.2518	29.1348	25.4238	21.0034	16.7103	16.2328	13.6408	12.9046	11.7668	7.76761	9.37405	8.90808	9.75711	7.58136	31.4232	22.1848	31.8234	20.765	16.711	19.5488
	2-right	5.46405	5.13836	4.04742	3.13915	2.42232	3.02975	3.14959	13.7783	17.3577	14.7471	11.6728	10.2219	8.28348	8.27312	13.2172	10.2006	9.92229	7.55968	7.95294	8.04492	6.7224	14.8112	13.2249	15.2904	12.3613	9.89036	8.1946	8.69218	19.8484	29.6647	26.5321	21.1516	18.2539	15.1327	15.1815	20.3576	15.3177	16.0277	11.7829	12.6329	12.879	11.0578	19.7547	18.0799	24.5808	19.7958	16.0332	13.542
	3-left	5.22406	3.05142	0	2.13103	2.9953	3.33147	3.64453	12.0668	13.4975	13.7711	10.9214	8.1255	8.88747	9.66359	15.0352	14.7817	12.148	9.71228	10.1132	8.11619	8.75548	17.8278	12.5195	12.4451	11.4639	9.29405	10.245	8.57482	15.7651	21.726	21.577	17.1578	12.9286	13.7624	14.6752	22.2528	22.5277	17.9011	13.5656	13.5779	11.4079	12.3081	25.2056	17.5581	18.6734	17.5067	14.0967	16.1569
	3-right	5.94603	4.14536	2.87636	1.77173	2.55554	3.12575	3.32921	19.3941	18.4706	17.1448	14.4567	11.9338	10.29	8.57239	17.9904	16.375	13.3774	12.7163	10.678	8.95015	7.5392	14.0188	9.87284	11.5144	9.14228	9.52115	9.85982	7.98446	24.8799	26.9804	25.269	21.2976	17.4343	14.9743	12.6345	23.8488	22.319	17.5921	17.0474	14.281	11.8983	10.3966	18.504	12.7016	15.8448	12.5117	12.6528	13.0414
	4-left	5.02018	4.85617	5.00094	5.05254	4.92795	3.98254	3.44038	20.71	19.0356	15.4224	12.3508	12.4604	10.5936	8.98084	11.5613	6.47658	8.77655	9.88438	7.83519	9.60673	9.55528	12.0777	7.0044	7.98882	8.77683	6.63282	7.10295	7.9566	28.5155	27.4501	21.4141	17.7128	19.2571	16.1853	13.7183	15.0949	8.94731	13.4763	14.9471	12.0193	13.9104	14.0409	16.567	8.73618	11.0623	12.5225	9.44245	10.1541
	4-right	3.66967	3.91911	4.04306	3.9506	3.25443	3.36848	2.91256	11.338	9.99799	10.6617	7.97332	9.33546	9.32976	7.81753	14.7852	10.2385	11.1771	10.6147	8.4753	8.89678	7.5987	14.5002	10.0154	7.34575	7.80824	5.76187	6.64165	6.99704	12.9922	12.6075	13.3649	10.0392	13.2203	13.159	11.1903	20.3024	14.4617	15.9638	15.5038	12.4027	13.4472	11.5956	20.421	13.7202	9.65426	10.8804	8.43601	9.43072
	5-left	5.24204	3.17129	3.86073	4.22405	4.59666	4.54655	3.96014	13.4108	13.069	12.4594	12.1982	9.27254	7.32095	7.96829	16.7913	12.5641	8.37285	9.49901	9.34295	9.76107	8.47242	16.0963	14.8615	11.3572	11.6019	9.71809	9.94826	8.40666	18.133	18.0549	17.8628	17.9024	14.194	11.1069	12.2336	19.8915	15.1836	11.152	12.7451	12.7382	12.3427	10.6887	25.1376	23.7263	16.9672	17.5887	14.7733	16.0104
	5-right	5.85396	4.41486	3.00653	3.63947	3.8245	2.96671	3.40174	9.3587	10.4873	7.59934	8.43015	6.31568	6.77017	7.2775	16.7867	12.0982	12.1563	12.6318	10.7449	9.18037	7.72696	9.58484	9.95415	9.50769	7.4368	5.58717	6.19721	7.05829	12.678	13.6842	9.74641	11.7374	9.07939	9.56281	10.3409	24.5165	17.7571	18.0633	19.4709	16.9078	13.9579	11.8306	13.7287	14.4368	13.7906	10.795	8.30572	8.87603
	6-left	7.99156	7.05655	6.95325	6.97761	6.14004	4.99069	4.26227	21.0041	16.8168	15.2825	12.7859	12.566	10.3067	8.3651	18.4253	12.1222	12.2942	9.4289	7.62941	8.17869	9.16563	16.0525	15.3372	14.8226	11.8085	9.52097	9.70626	8.27676	34.0648	24.9506	23.3208	21.0961	21.0029	16.6993	14.0203	32.0252	21.0294	21.3946	16.7621	13.4259	14.517	17.422	22.6045	21.9554	20.7213	16.4707	13.6226	13.9239
	6-right	7.28623	6.48699	5.38576	4.19785	3.64749	3.12748	2.69288	13.5663	10.1834	10.2267	7.46853	5.47639	6.33704	6.35244	11.8868	8.43256	8.76583	6.38916	7.21905	5.98248	7.00987	8.56344	4.80032	6.00902	6.73067	6.71889	5.48248	5.99513	17.9034	13.3435	13.0287	9.62262	7.08272	8.14484	7.99245	18.8184	12.6543	12.5739	9.9725	10.8372	8.86548	11.3224	13.0905	7.97282	9.43035	11.1488	12.0842	10.4637
H5	4-left	8.02484	5.84114	4.05525	2.71542	3.09926	3.91028	4.32464	21.1712	18.0077	13.9122	10.9496	7.89365	8.75183	9.55973	26.9654	19.2974	14.9602	14.4946	14.4586	12.3674	10.2435	19.5965	17.1703	16.4423	13.1686	10.4941	10.6787	8.80736	28.5013	24.8853	19.6335	15.7744	10.8002	12.4583	14.0806	44.9372	32.2035	24.9061	27.0708	27.0088	22.9468	19.5077	25.7628	23.5113	22.255	18.3637	14.7404	15.6016
	4-right	8.81244	8.76382	6.91232	5.58594	3.98984	4.81713	5.40918	20.4133	13.3757	9.85291	6.51707	8.69408	9.96648	10.4173	23.3556	16.1289	15.0529	15.2871	14.7815	12.1817	10.0838	19.6558	17.3956	16.6132	13.8071	11.4616	12.1618	10.1264	37.9261	21.1335	17.9994	12.3847	17.6695	23.2648	26.634	41.5745	26.8053	26.2179	26.7369	25.3407	21.359	17.7861	30.5063	26.4884	24.2053	19.5443	16.2077	17.2416
	5-left	10.5394	8.05391	6.0289	4.69829	4.74374	3.87542	4.22864	24.8205	18.3244	18.0558	14.2402	11.9971	12.9415	10.8397	18.5961	13.02	9.07381	5.71121	8.20844	10.0898	10.7804	17.5422	13.5542	8.67566	9.85378	10.405	8.33653	9.39154	47.0101	30.2599	32.0356	26.5939	22.7093	23.7381	20.1919	31.2091	21.6221	14.787	9.38148	14.5562	18.5179	19.6769	26.0464	19.9783	12.167	14.4209	15.3311	12.5434
	5-right	11.1967	9.67614	7.76506	7.43204	6.29721	5.18068	4.46431	24.8281	18.7158	18.1078	14.4437	14.4628	12.2196	10.2635	20.1515	18.1924	13.2405	10.5366	12.1324	12.976	11.3274	22.5121	15.7546	12.4612	10.1052	10.6577	10.7076	9.07406	39.207	28.3464	27.337	21.9921	22.6248	19.3676	16.61	32.268	30.6548	21.3473	16.892	20.1554	22.4595	20.2398	33.7422	24.1188	18.581	14.5562	16.6216	16.7515
	6-left	9.13712	6.51945	6.44316	5.34461	5.8386	4.61166	4.9228	14.4397	15.2946	15.1032	11.9598	12.0814	11.5944	9.31537	26.8435	23.73	18.8701	14.9856	12.0199	10.17	10.9069	21.1042	14.5875	14.1308	10.9585	13.8291	15.4881	13.2478	19.2302	19.7406	18.358	14.3076	15.0947	15.0462	12.4097	34.9136	30.4012	23.9503	17.8964	14.4053	13.0291	13.7303	30.2227	21.8096	20.1863	15.5937	19.438	21.1113
	6-right	9.01305	8.44579	6.03313	4.75262	5.02565	4.12786	4.56714	14.5768	14.1427	9.76379	10.6996	10.9274	11.4228	9.9249	19.0575	16.5738	16.5667	14.0901	11.5383	11.8646	9.94032	26.2165	19.8913	14.664	11.3115	13.0996	13.6424	11.7875	17.0012	16.8713	12.2276	10.6955	5.37703	4.46841	4.70921	24.4561	25.3899	25.3474	20.6316	16.5558	15.2186	12.637	44.379	33.4523	24.0568	19.1847	21.7643	23.0565
	7-left	6.83418	7.04447	4.92742	3.32789	3.54148	4.11764	4.46787	14.5608	14.5003	14.8232	11.3852	8.45296	10.2211	10.1562	21.5855	20.3017	15.6116	16.5022	13.3098	14.0862	11.9252	21.8168	14.9168	10.819	10.8602	8.439	9.75181	10.3376	19.8572	20.5779	20.4238	16.9942	13.258	17.1491	16.9804	35.1718	38.4594	30.8533	32.64	26.2963	28.0566	23.1705	46.1741	30.7779	23.3651	22.844	18.0533	20.7359
	7-right	9.74686	8.23484	6.38349	4.92716	3.73387	4.04825	4.36727	20.7822	17.2786	13.7175	10.5168	7.92506	9.14811	10.0457	17.2589	16.6092	13.5397	12.8363	10.2932	10.8703	8.90553	24.4056	17.397	13.9139	10.5768	8.13519	9.39323	9.90614	13.7601	27.9843	27.5271	20.7446	19.7332	19.6512	23.8117	27.2525	28.888	23.6163	23.2052	17.5962	20.3285	17.0058	46.9155	31.5756	24.6386	20.3961	15.6385	17.7643
	8-left	11.1335	8.89913	8.07315	6.21257	6.07842	5.12574	4.1391	21.5459	19.4932	18.5866	15.72	14.8237	12.267	10.865	21.4519	18.6434	13.8248	11.6256	12.6448	9.88183	10.2839	13.5598	14.1716	9.76053	10.9525	12.4613	9.81622	10.6696	38.5619	33.8361	32.8938	26.7847	24.8402	21.123	18.2253	32.1665	29.0108	21.4352	17.5205	21.3796	17.3624	16.8656	17.1282	17.9865	12.603	13.7326	15.5803	12.523
	8-right	10.7367	7.35259	7.68694	6.55003	6.71539	5.66621	4.87152	21.9718	19.0281	14.9969	11.4348	11.176	9.00103	9.0716	21.0328	14.4338	14.1927	11.7225	12.0895	12.5393	10.0816	22.2491	16.3335	13.1431	10.3436	7.41635	9.39464	10.4465	39.5629	33.3897	25.4856	19.0977	19.402	16.3643	16.9811	28.8722	19.718	19.4787	15.657	16.1446	16.8461	13.488	33.7746	24.9236	19.9009	15.6644	11.2582	13.8822
H6	5-left	11.4579	10.484	8.26726	6.60058	4.66959	5.59545	5.88658	21.79	19.2511	15.0421	15.2482	12.6503	13.1605	10.6622	22.9069	16.7524	16.9175	12.575	12.8505	10.4558	11.2196	20.2705	19.7638	18.2498	15.016	12.6416	10.2804	11.1846	31.6488	7.71394	0.554738	7.79643	3.86316	8.35562	2.78599	30.9855	21.8536	30.1564	22.291	21.1558	20.4712	22.7198	60.3878	59.1106	57.8135	47.8595	39.4029	31.3368
	5-right	11.4478	7.80778	5.92347	3.91883	4.86757	5.68439	5.99209	30.3447	27.7244	22.7776	18.2353	14.2997	14.6511	12.587	14.0651	14.6977	15.7661	15.8514	12.6185	10.1477	10.9578	20.8059	18.489	17.5583	14.8044	11.9028	9.3761	10.54	41.5905	34.9014	28.8361	24.0126	19.2277	19.5198	15.8184	29.7287	33.3762	41.5825	40.8174	33.4801	28.0471	30.6907	35.1916	54.2367	56.9258	47.538	35.5936	31.187
	6-left	11.2833	10.7359	9.91008	9.96239	8.73723	7.36226	6.08305	16.0533	9.41069	10.8877	11.5516	12.7457	10.7195	11.7105	30.2855	22.5412	17.3843	13.6529	10.0952	11.5058	11.5164	21.2285	15.3785	15.2273	14.4068	14.2469	12.4763	10.151	30.9295	15.0696	22.1214	20.0526	18.1048	14.0372	14.7345	64.3174	48.3429	36.0018	28.2028	21.4391	24.6577	26.2622	54.3795	30.2807	37.4704	37.6738	43.2035	38.6769
	6-right	11.2038	10.2367	9.13202	7.6264	7.53884	6.23785	5.21125	16.6802	8.56275	9.78245	10.8301	11.4025	9.59805	9.97815	19.7258	17.3449	12.9941	14.0294	12.2707	13.2599	11.3159	18.3422	18.328	14.5394	11.5908	12.6396	12.9253	10.8617	27.8923	14.2565	16.6093	18.0585	20.8046	16.5414	18.4405	37.8726	34.1076	25.7912	27.1618	23.005	24.2068	20.5495	44.7437	55.9383	35.4627	33.2871	34.3006	33.4289
	7-left	10.3115	7.48067	5.28292	5.93156	6.3026	4.99527	5.21195	16.0301	10.0104	11.69	13	13.3601	13.4833	11.089	20.7251	19.6257	19.6386	16.5884	13.23	10.7454	11.384	30.2345	21.5773	16.0652	12.9676	13.275	13.5134	11.3474	31.8681	27.2254	29.3426	48.625	53.5622	52.8949	40.6486	49.0077	56.5182	55.0543	49.626	41.4604	31.5146	34.2087	56.5304	39.3021	25.6206	21.9639	26.694	26.7625
	7-right	10.0683	7.23656	7.44074	7.16317	5.94656	4.97024	5.45321	25.5695	19.6898	14.4824	14.6403	12.0477	9.8253	10.6932	20.6464	13.8167	10.1531	6.38832	8.31299	9.84513	10.7576	22.173	16.1533	13.2351	12.6992	10.4516	8.39628	9.53683	46.6791	33.1256	24.5344	25.407	21.2862	17.6903	20.3412	29.4105	18.562	12.6817	6.26207	10.1104	16.3007	17.4759	18.7256	21.9102	45.1943	19.6536	4.80847	8.24362
	8-left	11.68	9.23143	8.9975	6.74073	7.08392	6.90971	5.89718	22.0207	15.5846	15.2087	15.9749	16.253	13.7553	11.518	20.5952	14.8251	16.3292	17.364	17.9433	15.6141	12.7309	21.2708	18.6544	18.598	15.3512	15.5973	13.1606	10.8259	44.3765	33.5801	34.6425	38.2779	39.7961	31.2168	27.4642	60.5455	37.2335	48.0557	57.3916	54.1148	46.643	39.3985	41.833	36.0557	32.6039	25.5099	24.7765	22.2468
	8-right	11.9259	10.7567	8.19142	6.41223	6.47836	5.72611	4.946	12.412	6.76698	9.05993	10.4902	8.00107	9.13903	9.73712	17.5047	13.8394	12.8273	11.7211	12.7944	10.5197	9.02332	22.1367	16.4	16.8607	13.6764	10.8552	9.07886	9.14224	21.1814	12.1179	18.5799	21.9668	16.5838	18.94	21.7263	36.8362	26.1603	28.0894	27.3367	29.5818	23.5005	22.0151	34.8833	27.9307	26.9773	22.2024	16.723	13.6545
	9-left	12.1532	9.37262	8.7642	8.98152	6.99422	5.59333	6.22563	14.9679	16.3588	16.5211	12.1173	12.2032	9.89377	10.2895	21.5013	15.1627	10.0228	10.9433	8.07559	9.23116	9.8472	14.6395	8.04604	0	6.67548	8.40483	9.47567	10.0543	34.5297	37.9584	35.7452	25.1726	27.6549	22.4677	25.0586	11.1238	5.99971	19.1425	15.6928	1.30633	10.1628	7.74664	41.2014	22.7222	5.70295e-15	19.1868	23.7253	27.2196
	9-right	7.72984	5.20146	5.38434	5.73432	4.85709	4.17086	4.6363	13.0538	12.4073	11.485	11.5006	11.9868	9.92099	8.10208	21.4201	15.7968	11.973	12.1072	9.863	7.91048	8.44018	17.3155	12.0117	8.66	9.56299	10.1011	10.4438	8.26778	20.4105	22.0557	22.1463	21.6245	24.004	19.9057	16.854	37.115	29.7219	21.4683	22.3905	18.346	14.5934	15.1183	33.7326	24.2532	17.8913	18.9566	20.7214	21.9743
	mean	8.93472	7.4181	6.32471	5.7295	5.21061	4.72398	4.36541	17.9442	15.1602	13.0256	11.2573	10.5431	10.0812	9.73897	18.6148	14.4556	12.2387	11.3673	10.5205	9.96546	9.34747	17.6906	14.2709	12.5245	11.4479	10.4114	9.7549	8.99896	25.2485	21.6406	19.047	16.9434	16.2589	15.6178	15.2948	28.7522	22.5606	19.8044	18.904	17.7827	17.162	16.2657	27.2822	22.7297	20.4482	18.6393	16.9272	16.1418
	std	2.33133	1.98152	2.03222	1.85472	1.70564	1.21904	1.0281	4.49932	3.915	3.41855	2.8673	2.51871	2.05373	1.57357	4.66914	3.98194	3.56409	3.0229	2.49848	2.03311	1.58708	4.36882	3.81436	3.71409	2.58625	2.46859	2.22799	1.60906	9.67963	7.81308	7.53664	7.5605	7.90503	7.06536	6.14872	11.6046	9.8287	9.73728	9.65968	9.89172	9.2153	8.16179	11.5877	10.7736	11.0338	8.456	7.83564	7.16637
		imgT2_2nex	NEX3	NEX4	NEX5	NEX6	NEX7	NEX8	DWIx_2nex	DWIx_3nex	DWIx_4nex	DWIx_5nex	DWIx_6nex	DWIx_7nex	DWIx_8nex	DWIy_2nex	DWIy_3nex	DWIy_4nex	DWIy_5nex	DWIy_6nex	DWIy_7nex	DWIy_8nex	DWIz_2nex	DWIz_3nex	DWIz_4nex	DWIz_5nex	DWIz_6nex	DWIz_7nex	DWIz_8nex	ADCx_2nex	ADCx_3nex	ADCx_4nex	ADCx_5nex	ADCx_6nex	ADCx_7nex	ADCx_8nex	ADCy_2nex	ADCy_3nex	ADCy_4nex	ADCy_5nex	ADCy_6nex	ADCy_7nex	ADCy_8nex	ADCz_2nex	ADCz_3nex	ADCz_4nex	ADCz_5nex	ADCz_6nex	ADCz_7nex
	Normal
		imgT2_2nex	imgT2_3nex	imgT2_4nex	imgT2_5nex	imgT2_6nex	imgT2_7nex	imgT2_8nex	DWIx_2nex	DWIx_3nex	DWIx_4nex	DWIx_5nex	DWIx_6nex	DWIx_7nex	DWIx_8nex	DWIy_2nex	DWIy_3nex	DWIy_4nex	DWIy_5nex	DWIy_6nex	DWIy_7nex	DWIy_8nex	DWIz_2nex	DWIz_3nex	DWIz_4nex	DWIz_5nex	DWIz_6nex	DWIz_7nex	DWIz_8nex	ADCx_2nex	ADCx_3nex	ADCx_4nex	ADCx_5nex	ADCx_6nex	ADCx_7nex	ADCx_8nex	ADCy_2nex	ADCy_3nex	ADCy_4nex	ADCy_5nex	ADCy_6nex	ADCy_7nex	ADCy_8nex	ADCz_2nex	ADCz_3nex	ADCz_4nex	ADCz_5nex	ADCz_6nex	ADCz_7nex
H1	4-left	0.102005	0.0866756	0.0820782	0.068746	0.0541614	0.052479	0.0413765	0.184145	0.132745	0.102026	0.105091	0.107578	0.0879988	0.0992185	0.18351	0.134576	0.100265	0.127892	0.123099	0.122905	0.101384	0.111326	0.11089	0.119894	0.0971819	0.104207	0.0813548	0.084577	0.203901	0.141566	0.0932644	0.0635401	0.112796	0.0736086	0.100075	0.368167	-0.263126	0.0600127	-0.316417	-0.57595	-0.643928	-0.560339	0.151665	0.16973	0.192478	0.162011	0.178348	0.13953
	4-right	0.0973721	0.0738614	0.0695164	0.0553595	0.0437307	0.0369957	0.0376528	0.221915	0.155849	0.117159	0.100553	0.109985	0.116579	0.0991395	0.127466	0.0702094	0.088607	0.104226	0.0752686	0.0855661	0.092525	0.236457	0.191788	0.179002	0.147001	0.123854	0.105531	0.0895009	0.292056	0.216854	0.160499	0.135124	0.149726	0.15829	0.129563	0.175812	0.112221	0.136409	0.147643	0.110594	0.141492	0.161201	0.420939	0.352293	0.342679	0.290655	0.237449	0.201904
	5-left	0.0892863	0.0816178	0.0830322	0.0833055	0.0657067	0.0560689	0.0493781	0.147485	0.149762	0.15823	0.146481	0.140344	0.118999	0.100999	0.18549	0.123646	0.0863332	0.0966244	0.111647	0.097362	0.104546	0.222947	0.2091	0.198165	0.160496	0.153159	0.132324	0.10745	0.16662	0.187775	0.191362	0.185815	0.184976	0.162724	0.141102	0.263346	0.181752	0.126019	0.139448	0.160195	0.139712	0.148326	0.338168	0.316834	0.284515	0.226617	0.230398	0.199558
	5-right	0.0988674	0.0841223	0.0859484	0.0883071	0.0637962	0.0543853	0.0541549	0.226251	0.162322	0.114301	0.136876	0.142284	0.114312	0.12453	0.134763	0.0790804	0	0.0636384	0.0817192	0.0985619	0.100695	0.182055	0.172604	0.164425	0.162917	0.140073	0.1184	0.102605	0.271085	0.19498	0.145303	0.181006	0.187446	0.151952	0.163413	0.180354	0.10642	5.24285e-17	0.0834096	0.124602	0.15212	0.161996	0.288089	0.263076	0.258499	0.242436	0.212096	0.180196
	6-left	0.106149	0.073489	0.0750018	0.0763228	0.0812245	0.0672392	0.0554359	0.246846	0.169736	0.105161	0.0768981	0.0949009	0.105402	0.112779	0.209249	0.183546	0.178618	0.178826	0.15096	0.125967	0.10709	0.215887	0.185211	0.183703	0.177547	0.149662	0.129113	0.111537	0.357932	0.258988	0.161297	0.114038	0.139158	0.163633	0.191285	0.410465	0.316526	0.323647	0.290917	0.234867	0.19635	0.178231	0.326418	0.291819	0.299596	0.30366	0.257073	0.213901
	6-right	0.125752	0.0957017	0.0814953	0.0811429	0.0824927	0.0671792	0.0552049	0.203605	0.13436	0.0939605	0.0694977	0.091021	0.10258	0.110554	0.197634	0.142328	0.103709	0.123669	0.0913978	0.0931307	0.0951627	0.194694	0.14329	0.100963	0.102183	0.109613	0.111215	0.0852374	0.260584	0.181571	0.125273	0.098055	0.128589	0.144218	0.161936	0.282971	0.216144	0.168899	0.192921	0.135201	0.146689	0.151831	0.282591	0.205195	0.144181	0.144463	0.152659	0.164209
	7-left	0.117484	0.0838834	0.0852281	0.0951913	0.104896	0.0874828	0.0737417	0.237597	0.242409	0.233698	0.177773	0.1777	0.152895	0.122565	0.245508	0.171631	0.167405	0.146767	0.119576	0.122324	0.105552	0.145301	0.148876	0.107121	0.121966	0.128878	0.135419	0.116701	0.355257	0.36278	0.334923	0.259854	0.276273	0.234523	0.189719	0.382688	0.263842	0.278884	0.255475	0.207142	0.200227	0.175136	0.191274	0.21672	0.154442	0.204759	0.211969	0.224209
	7-right	0.142399	0.105722	0.103762	0.0874018	0.090665	0.0748392	0.0630361	0.245056	0.219355	0.160474	0.114624	0.0869339	0.103338	0.119885	0.208776	0.142685	0.107489	0.109349	0.119295	0.131619	0.120781	0.153367	0.170691	0.176626	0.164489	0.132834	0.130891	0.104801	0.456385	0.420787	0.315858	0.242442	0.188839	0.230565	0.270952	0.338294	0.206107	0.160103	0.19841	0.21565	0.237889	0.215394	0.278184	0.296701	0.340383	0.374344	0.295127	0.302895
H2	3-left	0.0753499	0.0675817	0.0508888	0.0513184	0.0531373	0.0476383	0.0399459	0.16606	0.168744	0.135917	0.135767	0.10671	0.11074	0.0902159	0.167776	0.123668	0.135709	0.107	0.128962	0.123234	0.0994	0.191896	0.145796	0.118166	0.132308	0.107663	0.0857103	0.0909805	0.194412	0.21757	0.178281	0.177659	0.141794	0.150635	0.126123	0.226351	0.164742	0.186486	0.144003	0.190819	0.189798	0.158398	0.234799	0.174664	0.143724	0.180937	0.146318	0.118868
	3-right	0.0907677	0.0849061	0.0630862	0.0644658	0.0511941	0.0514058	0.0428774	0.19263	0.159358	0.150789	0.127686	0.103344	0.0787466	0.086472	0.106996	0.106255	0.112877	0.105766	0.109595	0.097377	0.0806997	0.121675	0.114415	0.0766035	0.0981082	0.102255	0.0880566	0.095076	0.239004	0.219362	0.210795	0.173731	0.141232	0.113516	0.127367	0.138108	0.136385	0.149136	0.145286	0.157933	0.134737	0.113418	0.144601	0.142137	0.0984106	0.149424	0.149173	0.127907
	4-left	0.080122	0.0739026	0.0563829	0.050832	0.0399995	0.0402503	0.0336752	0.195407	0.132354	0.0957475	0.0626127	0.0748169	0.0923328	0.100923	0.196587	0.17102	0.123643	0.129164	0.141603	0.124475	0.104931	0.122091	0.0666656	0.0841739	0.0992085	0.114741	0.119061	0.0977566	0.232192	0.155261	0.10839	0.0713223	0.0879559	0.109784	0.118383	0.256046	0.218649	0.160101	0.167408	0.187357	0.161625	0.140281	0.123915	0.0713969	0.098066	0.126154	0.147011	0.151681
	4-right	0.0600069	0.0496897	0.0347968	0.0325038	0.0332181	0.0385516	0.0340632	0.182268	0.129551	0.131475	0.104068	0.11014	0.085515	0.0902438	0.166605	0.114341	0.0750454	0.0850468	0.093462	0.0961044	0.0819645	0.196458	0.165423	0.1287	0.102897	0.0836246	0.0708956	0.0771591	0.218744	0.155665	0.161349	0.125707	0.128066	0.102729	0.10576	0.213555	0.148217	0.104732	0.126273	0.141952	0.144333	0.120376	0.236778	0.211227	0.168042	0.12893	0.108822	0.0905257
	5-left	0.0809645	0.0781681	0.0559556	0.054672	0.0435355	0.0366768	0.0391701	0.124455	0.123324	0.124685	0.0973122	0.0777408	0.0841047	0.0867602	0.23627	0.222849	0.178558	0.140835	0.113289	0.0955067	0.102238	0.188215	0.160014	0.139344	0.135214	0.113271	0.0919683	0.0762727	0.140509	0.167212	0.168101	0.129616	0.105079	0.113868	0.11591	0.317345	0.295461	0.231223	0.186147	0.147124	0.126626	0.134279	0.242633	0.227968	0.192179	0.186434	0.15936	0.130786
	5-right	0.0865302	0.0804556	0.0591299	0.0550035	0.042349	0.0341499	0.0330357	0.170057	0.131402	0.103112	0.0711605	0.113116	0.119105	0.123068	0.166194	0.123336	0.119152	0.121806	0.116592	0.095139	0.0778366	0.103178	0.0607035	0.0672614	0.0745552	0.0605615	0.0681224	0.0770055	0.237775	0.172488	0.134769	0.0966396	0.163727	0.173752	0.178486	0.192922	0.141657	0.145873	0.149899	0.152133	0.124396	0.10553	0.115341	0.0641599	0.0738775	0.0839611	0.0692921	0.0860004
	6-left	0.0911659	0.082864	0.0609438	0.0615848	0.0504907	0.051727	0.0466864	0.249342	0.204687	0.172573	0.135721	0.114316	0.120428	0.0954417	0.29075	0.215409	0.173665	0.133818	0.108338	0.0923183	0.0915199	0.158906	0.122114	0.0862864	0.0970507	0.0701484	0.0838367	0.0869901	0.334661	0.279266	0.216966	0.178186	0.15303	0.160579	0.130422	0.511754	0.381954	0.29631	0.2361	0.191958	0.163695	0.160677	0.224137	0.169251	0.113639	0.140413	0.111924	0.122995
	6-right	0.0781834	0.07838	0.0554293	0.0604532	0.0471763	0.0401752	0.043663	0.177238	0.159005	0.125299	0.101456	0.0678585	0.085187	0.0914018	0.263435	0.184995	0.137602	0.132381	0.12801	0.109074	0.0900201	0.223789	0.190428	0.143715	0.141177	0.123592	0.104388	0.0891764	0.205675	0.181831	0.142379	0.110396	0.0773638	0.10283	0.110757	0.466892	0.319328	0.243834	0.222961	0.210899	0.179388	0.151102	0.252009	0.215147	0.161075	0.157073	0.138039	0.115456
	7-left	0.133325	0.112977	0.099695	0.082675	0.0730833	0.0565055	0.0463545	0.137107	0.145954	0.0926052	0.0905649	0.0988746	0.0792049	0.090397	0.17993	0.13728	0.128929	0.0957945	0.091577	0.0770195	0.0814655	0.167854	0.120049	0.128331	0.129442	0.129281	0.104387	0.0902957	0.158573	0.205144	0.150557	0.155561	0.166469	0.138371	0.1597	0.263068	0.198493	0.182006	0.138371	0.136098	0.107535	0.126997	0.230099	0.16453	0.177823	0.175716	0.177746	0.147092
	7-right	0.110098	0.0916256	0.0841926	0.0672244	0.0631401	0.0487364	0.0423632	0.109318	0.111397	0.079562	0.0608609	0.0672514	0.0737432	0.0855584	0.146097	0.142362	0.112834	0.086476	0.0669711	0.0741905	0.0839278	0.173884	0.122938	0.110017	0.111433	0.110937	0.0922282	0.0752291	0.125829	0.148247	0.117151	0.0865669	0.0938699	0.105214	0.122971	0.19324	0.190789	0.147367	0.108667	0.0885851	0.103488	0.11556	0.193985	0.13854	0.116874	0.126475	0.131155	0.109475
H3	4-left	0.0611343	0.0457929	0.0439181	0.044574	0.0371948	0.0377893	0.0317913	0.107673	0.109025	0.107102	0.104888	0.0821455	0.0850535	0.0723075	0.134952	0.0963642	0.069247	0.0435005	0.0588979	0.0683547	0.0763892	0.189346	0.132614	0.12398	0.121708	0.101944	0.0858321	0.0736812	0.118691	0.124991	0.129076	0.131381	0.103842	0.106303	0.0926899	0.166933	0.119076	0.0834254	0.0537006	0.0729594	0.08502	0.103947	0.242916	0.168044	0.152444	0.150658	0.125703	0.106353
	4-right	0.0829001	0.0650849	0.0611618	0.0558746	0.0456697	0.0383263	0.0323751	0.167407	0.175456	0.131226	0.124313	0.10172	0.114865	0.0962602	0.1554	0.146668	0.117204	0.114479	0.0898234	0.0735335	0.0791193	0.151149	0.134983	0.104669	0.0773902	0.0840705	0.0896942	0.0743363	0.193072	0.203233	0.150312	0.143789	0.117673	0.143414	0.12422	0.175486	0.168872	0.130131	0.135128	0.107667	0.0902367	0.106442	0.195763	0.18098	0.139061	0.102068	0.111877	0.115398
	5-left	0.0733334	0.0541892	0.0428096	0.0468802	0.0377234	0.0383606	0.0314312	0.191579	0.148479	0.131593	0.109253	0.0895409	0.0675258	0.0721336	0.135702	0.127485	0.100029	0.0741417	0.0722762	0.0765661	0.0618575	0.176408	0.153697	0.124177	0.117817	0.0977953	0.0819999	0.0697829	0.220349	0.165084	0.153907	0.122966	0.102059	0.0805172	0.0880066	0.158793	0.152211	0.121317	0.0903282	0.089174	0.0948788	0.0777335	0.200546	0.181159	0.142367	0.136018	0.113365	0.0948666
	5-right	0.0768152	0.0653543	0.0504792	0.0474263	0.0458997	0.0386618	0.0310431	0.161351	0.150299	0.105558	0.126567	0.107325	0.0834547	0.0951545	0.127475	0.121902	0.0954311	0.0988838	0.0810883	0.0666682	0.0719457	0.0988117	0.102456	0.106496	0.100673	0.0820615	0.065574	0.0688536	0.168189	0.164751	0.122347	0.154653	0.130122	0.102534	0.121866	0.162647	0.163	0.126051	0.130083	0.106397	0.0875616	0.0972804	0.116391	0.113144	0.114404	0.11387	0.0906385	0.0746895
	6-left	0.0758338	0.0595544	0.0544849	0.0466548	0.0365379	0.0380086	0.0304818	0.175396	0.144083	0.109265	0.0864762	0.0959612	0.0780953	0.0890122	0.253698	0.180803	0.128033	0.107548	0.084566	0.084712	0.0861393	0.140206	0.121996	0.118031	0.0966752	0.0945188	0.0770407	0.0686149	0.229644	0.182737	0.137029	0.108007	0.11833	0.0999044	0.114866	0.378099	0.263753	0.190762	0.152894	0.126033	0.123069	0.122803	0.167917	0.152188	0.149077	0.121748	0.12447	0.101159
	6-right	0.0888655	0.0798699	0.067214	0.0533018	0.04261	0.0416562	0.0345124	0.141812	0.177081	0.138225	0.105636	0.0819093	0.0892765	0.112876	0.222398	0.153223	0.118319	0.114799	0.108096	0.0906561	0.079567	0.179106	0.143403	0.109921	0.0891471	0.0896333	0.0768181	0.0668685	0.1612	0.219925	0.16478	0.132591	0.106552	0.116909	0.157026	0.335694	0.218333	0.169139	0.161246	0.15179	0.12849	0.115111	0.212537	0.172182	0.136455	0.107924	0.10455	0.0875172
	7-left	0.0646946	0.0609411	0.0461137	0.0483579	0.0398377	0.0419088	0.0344287	0.141685	0.102759	0.103486	0.0812449	0.0835203	0.0668968	0.0758533	0.098651	0.0612391	0.0746734	0.0872619	0.0633979	0.0712845	0.0767789	0.18337	0.126125	0.125587	0.104344	0.0859864	0.0692738	0.0757406	0.145842	0.107309	0.115662	0.0907835	0.0937482	0.0769076	0.0876814	0.112063	0.0693183	0.0899983	0.106206	0.077734	0.0902997	0.0997304	0.207425	0.147168	0.145941	0.118182	0.100067	0.0802104
	7-right	0.0826496	0.0623831	0.0603408	0.0614173	0.0534621	0.0418436	0.0368236	0.156734	0.107644	0.104427	0.116903	0.12024	0.0995963	0.0882478	0.148116	0.0988034	0.134185	0.140194	0.120178	0.103358	0.113997	0.133939	0.112514	0.0920839	0.0926438	0.0739476	0.0785007	0.0627197	0.178171	0.12242	0.132003	0.14895	0.157142	0.130894	0.117083	0.193798	0.132642	0.182748	0.190577	0.166833	0.140402	0.15247	0.167497	0.145166	0.114285	0.106844	0.0868921	0.0978082
	8-left	0.0874036	0.0771063	0.0693512	0.0579563	0.0488333	0.0412074	0.0346756	0.181796	0.118006	0.0763279	0.0851881	0.0916561	0.0949278	0.0825741	0.179643	0.126733	0.0984342	0.0947916	0.088422	0.0765801	0.062595	0.195033	0.188166	0.147323	0.141399	0.118678	0.107653	0.0859452	0.197058	0.12277	0.0789244	0.0919912	0.105171	0.109696	0.0984518	0.231562	0.165696	0.123738	0.116966	0.113163	0.0979741	0.082055	0.221161	0.20664	0.163115	0.160532	0.134565	0.119444
	8-right	0.107004	0.098055	0.0831171	0.0658471	0.0522978	0.0530347	0.0440332	0.177978	0.123476	0.0853942	0.0497431	0.0845794	0.13651	0.147032	0.191106	0.132236	0.103937	0.0808277	0.0836265	0.0858933	0.0736013	0.161309	0.123666	0.108269	0.0843561	0.0827446	0.0701505	0.0605032	0.213136	0.144705	0.100967	0.0659261	0.113532	0.208845	0.223825	0.282029	0.200481	0.149432	0.117688	0.121447	0.129962	0.112072	0.188902	0.150814	0.137645	0.107343	0.104282	0.0867258
H4	2-left	0.0543298	0.0523916	0.0350126	0.0212838	0.0290515	0.0346663	0.0375379	0.160853	0.175863	0.153727	0.126888	0.100553	0.101706	0.0860359	0.114838	0.103359	0.0691897	0.073039	0.0849623	0.0906907	0.0756304	0.135823	0.100865	0.1322	0.100269	0.0772796	0.0836441	0.0975183	0.202518	0.291348	0.254238	0.210034	0.167103	0.162328	0.136408	0.129046	0.117668	0.0776761	0.0937405	0.0890808	0.0975711	0.0758136	0.314232	0.221848	0.318234	0.20765	0.16711	0.195488
	2-right	0.0546405	0.0513836	0.0404742	0.0313915	0.0242232	0.0302975	0.0314959	0.137783	0.173577	0.147471	0.116728	0.102219	0.0828348	0.0827312	0.132172	0.102006	0.0992229	0.0755968	0.0795294	0.0804492	0.067224	0.148112	0.132249	0.152904	0.123613	0.0989036	0.081946	0.0869218	0.198484	0.296647	0.265321	0.211516	0.182539	0.151327	0.151815	0.203576	0.153177	0.160277	0.117829	0.126329	0.12879	0.110578	0.197547	0.180799	0.245808	0.197958	0.160332	0.13542
	3-left	0.0522406	0.0305142	0	0.0213103	0.029953	0.0333147	0.0364453	0.120668	0.134975	0.137711	0.109214	0.081255	0.0888747	0.0966359	0.150352	0.147817	0.12148	0.0971228	0.101132	0.0811619	0.0875548	0.178278	0.125195	0.124451	0.114639	0.0929405	0.10245	0.0857482	0.157651	0.21726	0.21577	0.171578	0.129286	0.137624	0.146752	0.222528	0.225277	0.179011	0.135656	0.135779	0.114079	0.123081	0.252056	0.175581	0.186734	0.175067	0.140967	0.161569
	3-right	0.0594603	0.0414536	0.0287636	0.0177173	0.0255554	0.0312575	0.0332921	0.193941	0.184706	0.171448	0.144567	0.119338	0.1029	0.0857239	0.179904	0.16375	0.133774	0.127163	0.10678	0.0895015	0.075392	0.140188	0.0987284	0.115144	0.0914228	0.0952115	0.0985982	0.0798446	0.248799	0.269804	0.25269	0.212976	0.174343	0.149743	0.126345	0.238488	0.22319	0.175921	0.170474	0.14281	0.118983	0.103966	0.18504	0.127016	0.158448	0.125117	0.126528	0.130414
	4-left	0.0502018	0.0485617	0.0500094	0.0505254	0.0492795	0.0398254	0.0344038	0.2071	0.190356	0.154224	0.123508	0.124604	0.105936	0.0898084	0.115613	0.0647658	0.0877655	0.0988438	0.0783519	0.0960673	0.0955528	0.120777	0.070044	0.0798882	0.0877683	0.0663282	0.0710295	0.079566	0.285155	0.274501	0.214141	0.177128	0.192571	0.161853	0.137183	0.150949	0.0894731	0.134763	0.149471	0.120193	0.139104	0.140409	0.16567	0.0873618	0.110623	0.125225	0.0944245	0.101541
	4-right	0.0366967	0.0391911	0.0404306	0.039506	0.0325443	0.0336848	0.0291256	0.11338	0.0999799	0.106617	0.0797332	0.0933546	0.0932976	0.0781753	0.147852	0.102385	0.111771	0.106147	0.084753	0.0889678	0.075987	0.145002	0.100154	0.0734575	0.0780824	0.0576187	0.0664165	0.0699704	0.129922	0.126075	0.133649	0.100392	0.132203	0.13159	0.111903	0.203024	0.144617	0.159638	0.155038	0.124027	0.134472	0.115956	0.20421	0.137202	0.0965426	0.108804	0.0843601	0.0943072
	5-left	0.0524204	0.0317129	0.0386073	0.0422405	0.0459666	0.0454655	0.0396014	0.134108	0.13069	0.124594	0.121982	0.0927254	0.0732095	0.0796829	0.167913	0.125641	0.0837285	0.0949901	0.0934295	0.0976107	0.0847242	0.160963	0.148615	0.113572	0.116019	0.0971809	0.0994826	0.0840666	0.18133	0.180549	0.178628	0.179024	0.14194	0.111069	0.122336	0.198915	0.151836	0.11152	0.127451	0.127382	0.123427	0.106887	0.251376	0.237263	0.169672	0.175887	0.147733	0.160104
	5-right	0.0585396	0.0441486	0.0300653	0.0363947	0.038245	0.0296671	0.0340174	0.093587	0.104873	0.0759934	0.0843015	0.0631568	0.0677017	0.072775	0.167867	0.120982	0.121563	0.126318	0.107449	0.0918037	0.0772696	0.0958484	0.0995415	0.0950769	0.074368	0.0558717	0.0619721	0.0705829	0.12678	0.136842	0.0974641	0.117374	0.0907939	0.0956281	0.103409	0.245165	0.177571	0.180633	0.194709	0.169078	0.139579	0.118306	0.137287	0.144368	0.137906	0.10795	0.0830572	0.0887603
	6-left	0.0799156	0.0705655	0.0695325	0.0697761	0.0614004	0.0499069	0.0426227	0.210041	0.168168	0.152825	0.127859	0.12566	0.103067	0.083651	0.184253	0.121222	0.122942	0.094289	0.0762941	0.0817869	0.0916563	0.160525	0.153372	0.148226	0.118085	0.0952097	0.0970626	0.0827676	0.340648	0.249506	0.233208	0.210961	0.210029	0.166993	0.140203	0.320252	0.210294	0.213946	0.167621	0.134259	0.14517	0.17422	0.226045	0.219554	0.207213	0.164707	0.136226	0.139239
	6-right	0.0728623	0.0648699	0.0538576	0.0419785	0.0364749	0.0312748	0.0269288	0.135663	0.101834	0.102267	0.0746853	0.0547639	0.0633704	0.0635244	0.118868	0.0843256	0.0876583	0.0638916	0.0721905	0.0598248	0.0700987	0.0856344	0.0480032	0.0600902	0.0673067	0.0671889	0.0548248	0.0599513	0.179034	0.133435	0.130287	0.0962262	0.0708272	0.0814484	0.0799245	0.188184	0.126543	0.125739	0.099725	0.108372	0.0886548	0.113224	0.130905	0.0797282	0.0943035	0.111488	0.120842	0.104637
H5	4-left	0.0802484	0.0584114	0.0405525	0.0271542	0.0309926	0.0391028	0.0432464	0.211712	0.180077	0.139122	0.109496	0.0789365	0.0875183	0.0955973	0.269654	0.192974	0.149602	0.144946	0.144586	0.123674	0.102435	0.195965	0.171703	0.164423	0.131686	0.104941	0.106787	0.0880736	0.285013	0.248853	0.196335	0.157744	0.108002	0.124583	0.140806	0.449372	0.322035	0.249061	0.270708	0.270088	0.229468	0.195077	0.257628	0.235113	0.22255	0.183637	0.147404	0.156016
	4-right	0.0881244	0.0876382	0.0691232	0.0558594	0.0398984	0.0481713	0.0540918	0.204133	0.133757	0.0985291	0.0651707	0.0869408	0.0996648	0.104173	0.233556	0.161289	0.150529	0.152871	0.147815	0.121817	0.100838	0.196558	0.173956	0.166132	0.138071	0.114616	0.121618	0.101264	0.379261	0.211335	0.179994	0.123847	0.176695	0.232648	0.26634	0.415745	0.268053	0.262179	0.267369	0.253407	0.21359	0.177861	0.305063	0.264884	0.242053	0.195443	0.162077	0.172416
	5-left	0.105394	0.0805391	0.060289	0.0469829	0.0474374	0.0387542	0.0422864	0.248205	0.183244	0.180558	0.142402	0.119971	0.129415	0.108397	0.185961	0.1302	0.0907381	0.0571121	0.0820844	0.100898	0.107804	0.175422	0.135542	0.0867566	0.0985378	0.10405	0.0833653	0.0939154	0.470101	0.302599	0.320356	0.265939	0.227093	0.237381	0.201919	0.312091	0.216221	0.14787	0.0938148	0.145562	0.185179	0.196769	0.260464	0.199783	0.12167	0.144209	0.153311	0.125434
	5-right	0.111967	0.0967614	0.0776506	0.0743204	0.0629721	0.0518068	0.0446431	0.248281	0.187158	0.181078	0.144437	0.144628	0.122196	0.102635	0.201515	0.181924	0.132405	0.105366	0.121324	0.12976	0.113274	0.225121	0.157546	0.124612	0.101052	0.106577	0.107076	0.0907406	0.39207	0.283464	0.27337	0.219921	0.226248	0.193676	0.1661	0.32268	0.306548	0.213473	0.16892	0.201554	0.224595	0.202398	0.337422	0.241188	0.18581	0.145562	0.166216	0.167515
	6-left	0.0913712	0.0651945	0.0644316	0.0534461	0.058386	0.0461166	0.049228	0.144397	0.152946	0.151032	0.119598	0.120814	0.115944	0.0931537	0.268435	0.2373	0.188701	0.149856	0.120199	0.1017	0.109069	0.211042	0.145875	0.141308	0.109585	0.138291	0.154881	0.132478	0.192302	0.197406	0.18358	0.143076	0.150947	0.150462	0.124097	0.349136	0.304012	0.239503	0.178964	0.144053	0.130291	0.137303	0.302227	0.218096	0.201863	0.155937	0.19438	0.211113
	6-right	0.0901305	0.0844579	0.0603313	0.0475262	0.0502565	0.0412786	0.0456714	0.145768	0.141427	0.0976379	0.106996	0.109274	0.114228	0.099249	0.190575	0.165738	0.165667	0.140901	0.115383	0.118646	0.0994032	0.262165	0.198913	0.14664	0.113115	0.130996	0.136424	0.117875	0.170012	0.168713	0.122276	0.106955	0.0537703	0.0446841	0.0470921	0.244561	0.253899	0.253474	0.206316	0.165558	0.152186	0.12637	0.44379	0.334523	0.240568	0.191847	0.217643	0.230565
	7-left	0.0683418	0.0704447	0.0492742	0.0332789	0.0354148	0.0411764	0.0446787	0.145608	0.145003	0.148232	0.113852	0.0845296	0.102211	0.101562	0.215855	0.203017	0.156116	0.165022	0.133098	0.140862	0.119252	0.218168	0.149168	0.10819	0.108602	0.08439	0.0975181	0.103376	0.198572	0.205779	0.204238	0.169942	0.13258	0.171491	0.169804	0.351718	0.384594	0.308533	0.3264	0.262963	0.280566	0.231705	0.461741	0.307779	0.233651	0.22844	0.180533	0.207359
	7-right	0.0974686	0.0823484	0.0638349	0.0492716	0.0373387	0.0404825	0.0436727	0.207822	0.172786	0.137175	0.105168	0.0792506	0.0914811	0.100457	0.172589	0.166092	0.135397	0.128363	0.102932	0.108703	0.0890553	0.244056	0.17397	0.139139	0.105768	0.0813519	0.0939323	0.0990614	0.137601	0.279843	0.275271	0.207446	0.197332	0.196512	0.238117	0.272525	0.28888	0.236163	0.232052	0.175962	0.203285	0.170058	0.469155	0.315756	0.246386	0.203961	0.156385	0.177643
	8-left	0.111335	0.0889913	0.0807315	0.0621257	0.0607842	0.0512574	0.041391	0.215459	0.194932	0.185866	0.1572	0.148237	0.12267	0.10865	0.214519	0.186434	0.138248	0.116256	0.126448	0.0988183	0.102839	0.135598	0.141716	0.0976053	0.109525	0.124613	0.0981622	0.106696	0.385619	0.338361	0.328938	0.267847	0.248402	0.21123	0.182253	0.321665	0.290108	0.214352	0.175205	0.213796	0.173624	0.168656	0.171282	0.179865	0.12603	0.137326	0.155803	0.12523
	8-right	0.107367	0.0735259	0.0768694	0.0655003	0.0671539	0.0566621	0.0487152	0.219718	0.190281	0.149969	0.114348	0.11176	0.0900103	0.090716	0.210328	0.144338	0.141927	0.117225	0.120895	0.125393	0.100816	0.222491	0.163335	0.131431	0.103436	0.0741635	0.0939464	0.104465	0.395629	0.333897	0.254856	0.190977	0.19402	0.163643	0.169811	0.288722	0.19718	0.194787	0.15657	0.161446	0.168461	0.13488	0.337746	0.249236	0.199009	0.156644	0.112582	0.138822
H6	5-left	0.114579	0.10484	0.0826726	0.0660058	0.0466959	0.0559545	0.0588658	0.2179	0.192511	0.150421	0.152482	0.126503	0.131605	0.106622	0.229069	0.167524	0.169175	0.12575	0.128505	0.104558	0.112196	0.202705	0.197638	0.182498	0.15016	0.126416	0.102804	0.111846	0.316488	-0.0771394	-0.00554738	0.0779643	0.0386316	0.0835562	0.0278599	0.309855	0.218536	0.301564	0.22291	0.211558	0.204712	0.227198	0.603878	0.591106	0.578135	0.478595	0.394029	0.313368
	5-right	0.114478	0.0780778	0.0592347	0.0391883	0.0486757	0.0568439	0.0599209	0.303447	0.277244	0.227776	0.182353	0.142997	0.146511	0.12587	0.140651	0.146977	0.157661	0.158514	0.126185	0.101477	0.109578	0.208059	0.18489	0.175583	0.148044	0.119028	0.093761	0.1054	0.415905	0.349014	0.288361	0.240126	0.192277	0.195198	0.158184	0.297287	0.333762	0.415825	0.408174	0.334801	0.280471	0.306907	0.351916	0.542367	0.569258	0.47538	0.355936	0.31187
	6-left	0.112833	0.107359	0.0991008	0.0996239	0.0873723	0.0736226	0.0608305	0.160533	0.0941069	0.108877	0.115516	0.127457	0.107195	0.117105	0.302855	0.225412	0.173843	0.136529	0.100952	0.115058	0.115164	0.212285	0.153785	0.152273	0.144068	0.142469	0.124763	0.10151	0.309295	0.150696	0.221214	0.200526	0.181048	0.140372	0.147345	0.643174	0.483429	0.360018	0.282028	0.214391	0.246577	0.262622	0.543795	0.302807	0.374704	0.376738	0.432035	0.386769
	6-right	0.112038	0.102367	0.0913202	0.076264	0.0753884	0.0623785	0.0521125	0.166802	0.0856275	0.0978245	0.108301	0.114025	0.0959805	0.0997815	0.197258	0.173449	0.129941	0.140294	0.122707	0.132599	0.113159	0.183422	0.18328	0.145394	0.115908	0.126396	0.129253	0.108617	0.278923	0.142565	0.166093	0.180585	0.208046	0.165414	0.184405	0.378726	0.341076	0.257912	0.271618	0.23005	0.242068	0.205495	0.447437	0.559383	0.354627	0.332871	0.343006	0.334289
	7-left	0.103115	0.0748067	0.0528292	0.0593156	0.063026	0.0499527	0.0521195	0.160301	0.100104	0.1169	0.13	0.133601	0.134833	0.11089	0.207251	0.196257	0.196386	0.165884	0.1323	0.107454	0.11384	0.302345	0.215773	0.160652	0.129676	0.13275	0.135134	0.113474	0.318681	0.272254	0.293426	0.48625	0.535622	0.528949	0.406486	0.490077	0.565182	0.550543	0.49626	0.414604	0.315146	0.342087	0.565304	0.393021	0.256206	0.219639	0.26694	0.267625
	7-right	0.100683	0.0723656	0.0744074	0.0716317	0.0594656	0.0497024	0.0545321	0.255695	0.196898	0.144824	0.146403	0.120477	0.098253	0.106932	0.206464	0.138167	0.101531	0.0638832	0.0831299	0.0984513	0.107576	0.22173	0.161533	0.132351	0.126992	0.104516	0.0839628	0.0953683	0.466791	0.331256	0.245344	0.25407	0.212862	0.176903	0.203412	0.294105	0.18562	0.126817	0.0626207	0.101104	0.163007	0.174759	-0.187256	-0.219102	-0.451943	-0.196536	0.0480847	0.0824362
	8-left	0.1168	0.0923143	0.089975	0.0674073	0.0708392	0.0690971	0.0589718	0.220207	0.155846	0.152087	0.159749	0.16253	0.137553	0.11518	0.205952	0.148251	0.163292	0.17364	0.179433	0.156141	0.127309	0.212708	0.186544	0.18598	0.153512	0.155973	0.131606	0.108259	0.443765	0.335801	0.346425	0.382779	0.397961	0.312168	0.274642	0.605455	0.372335	0.480557	0.573916	0.541148	0.46643	0.393985	0.41833	0.360557	0.326039	0.255099	0.247765	0.222468
	8-right	0.119259	0.107567	0.0819142	0.0641223	0.0647836	0.0572611	0.04946	0.12412	0.0676698	0.0905993	0.104902	0.0800107	0.0913903	0.0973712	0.175047	0.138394	0.128273	0.117211	0.127944	0.105197	0.0902332	0.221367	0.164	0.168607	0.136764	0.108552	0.0907886	0.0914224	0.211814	0.121179	0.185799	0.219668	0.165838	0.1894	0.217263	0.368362	0.261603	0.280894	0.273367	0.295818	0.235005	0.220151	0.348833	0.279307	0.269773	0.222024	0.16723	0.136545
	9-left	0.121532	0.0937262	0.087642	0.0898152	0.0699422	0.0559333	0.0622563	0.149679	0.163588	0.165211	0.121173	0.122032	0.0989377	0.102895	0.215013	0.151627	0.100228	0.109433	0.0807559	0.0923116	0.098472	0.146395	0.0804604	0	0.0667548	0.0840483	0.0947567	0.100543	0.345297	0.379584	0.357452	0.251726	0.276549	0.224677	0.250586	0.111238	0.0599971	0.191425	0.156928	0.0130633	-0.101628	-0.0774664	0.412014	0.227222	5.70295e-17	0.191868	0.237253	0.272196
	9-right	0.0772984	0.0520146	0.0538434	0.0573432	0.0485709	0.0417086	0.046363	0.130538	0.124073	0.11485	0.115006	0.119868	0.0992099	0.0810208	0.214201	0.157968	0.11973	0.121072	0.09863	0.0791048	0.0844018	0.173155	0.120117	0.0866	0.0956299	0.101011	0.104438	0.0826778	0.204105	0.220557	0.221463	0.216245	0.24004	0.199057	0.16854	0.37115	0.297219	0.214683	0.223905	0.18346	0.145934	0.151183	0.337326	0.242532	0.178913	0.189566	0.207214	0.219743
	mean	0.0893472	0.074181	0.0632471	0.057295	0.0521061	0.0472398	0.0436541	0.179442	0.151602	0.130256	0.112573	0.105431	0.100812	0.0973897	0.186148	0.144556	0.122387	0.113673	0.105205	0.0996546	0.0934747	0.176906	0.142709	0.125245	0.114479	0.104114	0.097549	0.0899896	0.252485	0.213746	0.190279	0.169434	0.162589	0.156178	0.152948	0.287522	0.216532	0.198044	0.178129	0.157966	0.145911	0.140663	0.266365	0.219742	0.188898	0.179616	0.169272	0.161418
	std	0.0233133	0.0198152	0.0203222	0.0185472	0.0170564	0.0121904	0.010281	0.0449932	0.03915	0.0341855	0.028673	0.0251871	0.0205373	0.0157357	0.0466914	0.0398194	0.0356409	0.030229	0.0249848	0.0203311	0.0158708	0.0436882	0.0381436	0.0371409	0.0258625	0.0246859	0.0222799	0.0160906	0.0967963	0.0852566	0.0758564	0.075605	0.0790503	0.0706536	0.0614872	0.116046	0.117228	0.0973728	0.11579	0.128727	0.12961	0.115972	0.13027	0.122653	0.135692	0.0983585	0.0783564	0.0716637
		imgT2_2nex	imgT2_3nex	imgT2_4nex	imgT2_5nex	imgT2_6nex	imgT2_7nex	imgT2_8nex	DWIx_2nex	DWIx_3nex	DWIx_4nex	DWIx_5nex	DWIx_6nex	DWIx_7nex	DWIx_8nex	DWIy_2nex	DWIy_3nex	DWIy_4nex	DWIy_5nex	DWIy_6nex	DWIy_7nex	DWIy_8nex	DWIz_2nex	DWIz_3nex	DWIz_4nex	DWIz_5nex	DWIz_6nex	DWIz_7nex	DWIz_8nex	ADCx_2nex	ADCx_3nex	ADCx_4nex	ADCx_5nex	ADCx_6nex	ADCx_7nex	ADCx_8nex	ADCy_2nex	ADCy_3nex	ADCy_4nex	ADCy_5nex	ADCy_6nex	ADCy_7nex	ADCy_8nex	ADCz_2nex	ADCz_3nex	ADCz_4nex	ADCz_5nex	ADCz_6nex	ADCz_7nex
[truncated: 8 more columns]

## Sheet: RT patient (fig 6B)
	RT patient
		imgT2_2nex	imgT2_3nex	imgT2_4nex	imgT2_5nex	imgT2_6nex	imgT2_7nex	imgT2_8nex	DWIx_2nex	DWIx_3nex	DWIx_4nex	DWIx_5nex	DWIx_6nex	DWIx_7nex	DWIx_8nex	DWIy_2nex	DWIy_3nex	DWIy_4nex	DWIy_5nex	DWIy_6nex	DWIy_7nex	DWIy_8nex	DWIz_2nex	DWIz_3nex	DWIz_4nex	DWIz_5nex	DWIz_6nex	DWIz_7nex	DWIz_8nex	ADCx_2nex	ADCx_3nex	ADCx_4nex	ADCx_5nex	ADCx_6nex	ADCx_7nex	ADCx_8nex	ADCy_2nex	ADCy_3nex	ADCy_4nex	ADCy_5nex	ADCy_6nex	ADCy_7nex	ADCy_8nex	ADCz_2nex	ADCz_3nex	ADCz_4nex	ADCz_5nex	ADCz_6nex	ADCz_7nex
P1	5-left	9.56168	7.19071	5.57824	4.48194	2.81635	3.39287	4.54308	16.3648	9.32734	9.27429	10.7009	11.4962	9.32092	10.8629	20.1405	12.7547	11.7752	8.38832	6.64158	7.57025	8.55861	21.9632	14.647	12.5591	13.6209	12.6994	10.8527	9.14136	15.9072	9.51871	10.34	12.2976	14.3994	11.3471	14.0041	21.407	14.4198	14.7282	10.9352	8.40877	9.68864	11.2394	30.503	24.4044	23.563	25.1616	23.8834	19.8384
	5-right	7.41004	5.49022	5.15258	3.75014	3.01019	3.48769	4.1969	21.3061	13.5512	17.1083	13.4015	14.4713	14.964	13.5154	16.3309	16.8519	11.9603	9.93319	10.8913	9.33698	10.1275	18.6259	15.5376	12.0745	8.50077	8.54637	7.3837	8.14003	27.5849	17.9143	24.7902	19.4151	21.1472	21.9519	19.463	20.6272	22.368	16.0298	13.6729	16.3787	13.7486	16.2886	21.3138	21.0687	16.3429	12.1663	13.842	11.8724
	6-left	5.95628	3.28667	0	2.46089	3.5018	4.79608	5.94827	20.0704	17.7341	16.5252	14.1041	13.8156	11.9872	9.79355	26.379	20.6435	15.8779	12.113	13.5935	10.9425	11.1911	26.6226	22.6307	20.6879	18.6273	15.7028	13.008	10.4046	23.8896	24.2922	23.5455	19.318	18.9549	15.8135	13.2408	38.0315	29.4728	23.2123	17.0974	20.0532	16.0073	16.0001	25.3092	22.9825	21.5384	20.3462	16.7512	13.7006
	6-right	10.459	8.08129	6.19021	5.05594	3.48634	3.49999	3.98511	17.5953	18.2914	13.9457	9.73045	9.0351	7.72428	8.56022	19.4152	17.7156	13.481	10.1448	10.982	9.19589	9.61418	17.5375	12.0132	8.09472	4.93106	7.28743	8.6968	9.90943	20.8414	24.4433	19.1056	14.0417	14.4106	12.2232	13.2384	29.3183	25.8798	19.7408	15.7131	17.8591	14.9466	15.3399	22.2521	15.3017	9.43198	6.67912	10.0353	12.1612
	7-left	8.25336	6.67543	4.23446	3.8335	2.56798	2.97941	3.73956	24.04	18.2549	14.1956	13.7464	10.7446	8.99512	9.13378	18.4776	17.9877	13.5233	10.353	7.28031	7.9367	8.53106	13.7063	13.0355	13.7357	10.5686	7.55067	8.6976	10.2771	23.2319	17.3616	13.0306	15.0101	12.1078	10.0858	10.5467	18.4023	19.0339	13.4263	10.5592	8.03199	9.40327	10.1239	12.8319	14.001	17.5554	13.3945	10.2319	11.3031
	7-right	7.04859	6.06882	3.79338	4.27387	3.40039	4.83502	6.34056	14.9678	13.8155	14.8744	14.9454	12.2303	9.78447	10.063	18.4712	13.7841	12.6416	10.4611	8.28853	9.7464	9.91586	13.9436	14.3732	13.8108	11.1663	7.26326	7.53453	8.56826	17.1141	16.6392	18.2644	20.0211	16.7586	13.4477	13.7477	21.6402	14.8451	17.8413	14.5296	11.9951	13.6234	14.1157	16.2026	17.8974	17.0304	13.8562	9.26288	10.2004
	8-left	10.4747	8.52961	7.40913	5.81879	4.42224	4.3108	3.89285	19.4715	17.9145	16.6251	13.1367	12.8369	10.4409	9.2116	16.9007	15.4805	12.1963	9.31212	9.69658	9.35461	8.2719	17.6225	13.9058	13.8087	9.81501	7.35789	8.22994	9.40729	22.7578	21.9835	21.0049	17.2596	16.2301	12.9973	10.9173	18.8148	18.384	13.7341	10.7301	11.7059	10.7979	9.21899	17.0721	12.2752	12.8359	9.98775	7.38028	8.47351
	8-right	9.79423	7.08162	4.70337	2.95517	3.86458	4.95991	6.23265	14.1008	13.8324	10.1401	6.25042	8.09633	9.92849	11.1457	24.9	25.4816	20.4939	17.9094	13.1886	13.3095	11.5223	31.6401	28.8709	22.4881	19.9695	14.8305	12.3733	12.7965	16.2118	18.0747	11.7915	8.74796	11.3639	14.8297	16.9092	33.9792	32.0226	24.5865	22.0136	16.463	16.9164	14.7633	37.4174	34.218	26.8475	23.9028	17.9302	14.6648
P2	6-left	12.4902	8.84656	6.25527	3.69034	4.26953	4.6206	5.16183	25.5324	17.0227	17.9057	18.2363	14.6059	15.0679	12.8828	19.3752	16.0053	11.9649	13.1966	14.1015	11.4129	13.0822	26.7052	18.0639	19.1628	19.514	15.6479	16.4204	14.2978	32.9302	23.0742	22.8395	23.664	18.926	19.6701	17.4492	24.7295	26.9281	17.8276	19.2285	22.7291	18.1925	21.0236	36.1384	23.4555	26.6324	27.9479	23.0279	23.8076
	6-right	10.1815	9.35238	7.60367	6.10059	4.56812	4.9434	5.80528	23.0081	22.2053	17.6645	14.0159	10.4852	12.4957	13.3407	17.5488	18.4639	17.2661	12.415	9.5497	10.773	12.2559	17.5621	9.71297	0	7.01811	8.79644	10.1808	11.2153	30.1731	30.6788	24.4601	19.133	14.2391	16.6658	18.238	25.5548	29.8599	30.6575	23.2294	19.7058	21.9937	25.31	26.7014	18.8699	5.31373e-15	11.6925	12.2877	19.1851
	7-left	11.8311	8.25338	6.1945	5.0224	5.16055	4.38783	4.72626	22.8224	15.9696	15.3269	16.8409	13.5396	10.8013	11.9223	23.7662	16.4469	10.9913	12.6429	14.4215	12.5142	12.8451	23.5752	21.5786	16.4727	16.407	14.0842	14.336	11.7606	27.7927	20.8731	21.6221	25.4048	20.937	17.0766	18.8381	31.0157	22.1716	15.2389	18.19	19.2979	16.505	18.9831	27.931	27.9555	20.642	20.2413	17.3791	17.7151
	7-right	10.8933	9.66863	9.16317	8.99196	7.93025	6.57176	5.13181	18.4369	8.79242	13.1462	8.02475	9.95017	11.2573	11.5117	24.7649	21.3671	20.5945	15.8688	15.582	13.2525	11.1223	28.5136	25.5153	20.6753	20.1875	16.2823	13.8267	11.8063	25.0384	11.186	16.2412	9.79598	11.8428	14.4544	17.1729	65.2599	61.6541	41.0038	29.4021	27.8234	24.3813	19.5913	34.7481	35.4689	26.6064	28.428	21.3851	16.7173
	8-left	6.71448	5.57538	5.78607	5.90825	4.66399	4.84027	3.83361	14.8671	16.4595	11.2371	12.5499	13.6667	14.2068	12.4355	15.9214	16.7039	18.0886	16.066	12.3431	12.176	10.8824	28.8889	23.8919	20.2793	16.8813	13.3791	14.0931	11.3724	16.3613	20.3939	14.0304	17.8833	18.9723	19.2457	16.4788	17.2286	19.8313	20.9254	19.9319	15.8796	15.6315	14.2056	37.3665	31.8885	26.3935	22.2635	17.4188	19.1772
	8-right	12.0411	9.05529	6.37626	5.23669	4.04395	5.07956	5.19441	15.2848	16.3961	11.0033	13.4308	14.6846	12.6908	13.4579	24.0025	17.7045	17.2182	18.1275	16.9265	14.3853	11.3139	24.6897	19.1279	19.5197	15.0683	10.4411	11.1403	11.735	21.7301	24.874	17.2388	19.711	23.7578	20.176	21.3848	33.3784	23.3796	23.8527	25.2812	26.9296	23.0587	19.1234	34.1041	27.0244	27.4733	19.6142	14.9149	16.8864
	9-left	16.4862	10.5737	11.5972	9.76384	9.64459	8.67895	7.34472	24.8742	19.4611	20.5243	15.7541	17.0971	13.9099	14.7992	23.7078	20.8611	16.7229	13.3544	13.4522	13.2952	10.5748	25.7588	17.9942	18.7221	18.9747	15.3247	12.0738	12.7056	41.0466	35.6966	36.8717	25.464	32.2491	26.8208	30.3913	21.7529	51.3269	69.7758	66.2765	47.499	15.7154	5.81503	40.2492	25.7973	31.0306	34.7036	28.0111	22.4593
	9-right	14.7607	8.06229	8.75	7.40055	7.12311	5.74856	5.94001	34.355	27.0468	21.3631	20.2215	16.0281	16.8508	13.7662	25.9785	23.8411	20.1482	18.3141	14.9459	11.8206	10.0741	24.1637	17.2928	10.4726	11.6347	12.335	9.89468	10.1045	53.9105	42.7469	31.2462	31.2032	25.6688	28.5681	24.1196	55.3979	87.3275	76.2863	59.5426	54.1071	48.936	38.1431	37.4993	25.453	16.7154	18.5969	19.6772	16.1023
P3	8-left	9.03588	8.01028	6.11978	5.568	4.61125	3.59919	3.96167	17.372	17.4679	13.1331	15.1398	12.9497	12.514	10.4459	18.0174	16.5298	13.0373	14.777	11.5047	9.44407	9.85395	18.466	13.7534	11.1125	11.4041	11.5481	9.85142	8.05726	28.1266	28.8991	22.0664	27.7978	23.2849	22.668	19.2047	27.997	24.3716	18.1922	23.6426	18.7062	15.7232	16.5675	39.8012	28.1899	21.8959	23.0571	23.6421	20.3678
	8-right	13.4792	11.6083	9.60289	8.86706	6.97215	5.6247	6.00386	22.3853	16.4082	11.4961	13.1432	9.43865	10.9159	12.0424	23.0134	16.4741	16.0611	16.704	12.9091	10.2309	10.8863	28.5297	21.1954	15.4839	16.416	13.4557	10.9406	11.774	31.6457	26.097	18.8642	20.9758	14.5429	15.4947	16.272	52.8327	36.2459	41.1042	37.5911	27.6825	22.7451	26.8373	46.0578	34.7901	29.3458	27.6728	21.0972	16.0799
	9-left	9.25402	8.74973	7.12958	4.45692	3.61522	4.08127	4.49224	15.7469	14.7522	12.0033	9.12071	9.83118	10.2741	8.73407	16.6064	17.3224	16.3607	15.4733	12.7617	11.1774	9.15807	15.2658	10.966	10.7384	8.30488	6.16583	7.15841	8.01138	24.8013	22.1997	17.9268	13.7972	15.1641	16.307	13.8574	29.4132	33.5391	32.0556	31.4333	26.1154	22.65	18.708	29.7417	22.685	22.185	15.8128	12.5433	13.3374
	9-right	12.6209	11.1724	10.857	8.6238	7.05779	5.75903	6.3286	22.6025	16.0127	12.256	13.7057	9.76893	11.3372	12.1659	16.5008	17.2335	12.9057	14.9884	14.4785	15.1129	12.7228	23.8608	17.1751	12.2771	7.36002	10.1512	12.1139	13.1334	36.4758	24.074	19.0994	25.1051	21.8465	23.2507	26.2288	0.70869	51.7909	66.1566	109.793	92.483	145.556	122.722	30.8052	28.124	14.2613	11.6914	10.3924	8.66937
	10-left	8.73744	8.48876	6.2639	4.87326	4.89003	3.94769	4.13506	10.8807	10.2399	7.75357	5.46514	7.00732	7.19146	8.09592	15.4341	10.8821	7.93341	9.03407	7.0015	7.98174	8.49037	16.1565	11.4254	8.79485	5.08924	6.25334	7.23362	7.83592	18.3208	18.6634	14.0576	9.50073	11.847	13.3162	14.6874	28.6191	20.3771	14.6348	18.6605	14.2861	17.0269	17.9873	7.618	7.4144	8.85992	3.60416	5.48497	2.48984
	10-right	11.5666	7.96135	5.38913	6.10072	6.45032	5.54221	6.2611	23.1515	17.2562	16.8836	12.6942	9.48127	10.7737	11.7711	22.6507	16.4898	17.8332	12.8477	9.83234	10.8373	11.7816	23.1624	15.1091	11.185	11.9097	13.1194	14.0889	11.7751	31.1211	18.5563	9.68617	5.91633	3.10601	3.41497	5.64037	46.581	34.5577	38.7273	28.0187	21.7117	25.8751	27.5136	331.427	190.306	159.061	132.262	142.815	151.614
	11-left	7.19966	7.54901	5.04983	5.33999	5.90983	4.85561	4.90463	19.3578	18.4136	16.4919	14.6109	11.2099	11.5042	9.62045	22.7356	17.9914	13.129	10.2632	11.4895	11.7919	10.0329	17.057	16.5578	12.9763	13.5179	14.7396	11.7849	10.4139	36.3062	34.3187	33.179	26.9816	21.7773	23.3099	19.1585	53.0738	38.6759	28.1433	22.0427	26.5392	27.0179	23.2449	33.506	33.1603	23.6197	25.2673	28.0608	23.714
	11-right	13.5321	11.8848	9.23186	7.57082	7.55371	6.54869	5.34241	15.9214	16.2525	15.2692	12.4527	8.24988	9.7915	10.6957	14.6612	9.00293	11.7992	13.0041	9.72853	10.6608	12.2012	16.8047	18.4264	13.5666	14.7297	15.0184	16.0451	12.6862	90.9451	81.4125	49.3568	54.8198	51.9589	55.6114	56.2791		0	0	0	0	0	0	36.7655	35.2917	27.1434	32.8078	34.8452	38.3459
P4	7-left	15.181	14.6357	13.7648	11.7162	10.1905	8.41244	6.88242	25.2458	21.8618	18.0851	13.9813	9.81671	12.2346	12.79	28.2693	19.7376	18.3873	14.6789	9.99787	12.1371	12.457	23.3496	17.5363	12.0541	12.8118	9.61017	10.9029	12.7605	31.2412	30.7784	24.8227	18.8802	14.3602	17.1634	19.2106	35.2194	24.4644	27.5687	20.0691	16.3068	20.6288	21.5776	31.7237	25.5376	18.0431	20.3418	15.2252	18.8366
	7-right	20.906	18.9829	18.1911	16.4434	13.6771	11.5206	9.09555	26.8596	18.5763	13.9621	15.3463	10.9799	11.4579	12.7026	33.6066	26.3437	25.8678	25.098	20.8125	16.9614	14.046	24.9136	16.5226	12.8569	13.7653	10.8249	11.7818	13.1945	36.8566	25.78	17.8076	19.5231	15.3962	16.7663	20.3538		0	0	0	0	0	0	28.6956	23.0733	17.4449	17.4621	14.3884	14.8332
	8-left	14.7518	13.2983	11.2384	10.3337	7.96656	5.29068	5.19865	23.4676	16.7913	12.106	12.5762	9.28161	10.4516	11.2037	22.3477	17.0221	17.1999	13.2391	14.0137	11.4723	12.1742	32.7226	24.3567	18.799	19.0936	19.027	16.3176	13.7363	40.6653	29.0169	19.78	18.707	14.7426	17.5049	19.7462	43.3823	31.5883	34.7391	26.7154	28.6854	23.2663	27.0696	50.668	38.8696	28.5857	28.0773	29.5537	25.738
	8-right	21.2109	20.5049	18.3113	17.0689	14.3636	10.8088	9.15564	30.1501	25.8064	19.9608	16.8454	13.5675	11.0599	12.6892	28.6117	25.4318	20.5559	17.1698	13.9613	10.8994	11.5953	25.2682	24.6924	18.3141	17.5982	16.8123	14.4879	12.5054	41.7298	35.3096	26.5331	22.752	18.5022	15.1327	17.318	28.3345	26.1738	21.1828	18.9619	15.2013	11.2173	9.23028	29.9473	29.3618	21.7669	22.0463	20.8865	17.8102
	9-left	17.1663	15.4087	14.2784	13.9984	11.5311	10.0458	7.50295	24.2449	18.2726	20.4484	19.7599	16.0129	16.5955	14.2242	27.2036	19.8018	12.8212	14.1114	10.3349	12.272	12.5572	29.6196	26.4353	20.6571	21.6263	17.6618	15.2137	13.2655	23.9919	20.0871	25.5087	25.7206	20.5756	21.0581	16.911	52.3723	35.768	24.85	27.1647	20.0309	25.6445	28.7263	34.991	24.5656	19.0162	21.0943	17.3096	16.031
	9-right	38.1282	34.9153	30.1662	28.5811	22.7918	18.5645	15.0831	32.1467	26.8212	24.3904	21.2686	16.8547	14.3792	12.1952	23.7148	22.0268	16.2483	12.2087	8.86894	9.15901	10.2061	23.7245	21.8381	21.0769	19.9593	16.1876	14.2996	12.2356	37.8948	31.2445	29.1713	24.6394	20.1824	16.8555	14.5856	42.1382	38.1485	24.6393	21.7535	17.0374	17.3353	20.6351	43.8891	35.8621	32.2612	30.3003	25.0653	21.2283
	10-left	16.9228	13.2434	12.8994	12.0562	9.94159	8.1263	6.44971	21.6019	10.554	12.5171	14.7864	12.757	13.2101	15.2015	21.2391	22.4551	17.7734	17.8582	13.5207	11.3446	12.2259	24.0136	16.5497	13.8465	13.6527	9.67701	11.6204	13.3899	23.8598	12.2146	15.6132	18.7238	16.2178	17.8132	20.3808	37.8345	39.1482	29.789	33.1604	26.5991	23.048	25.2039	30.7913	21.2598	16.4895	16.4311	11.8253	14.3822
	10-right	41.3247	34.0749	28.6619	25.5998	20.7484	16.4665	14.3309	20.6938	17.4836	15.9718	12.8212	9.20909	11.0114	12.7762	31.1724	23.0204	17.7162	13.991	13.9086	11.3242	13.3316	24.4122	23.1024	19.0102	14.414	11.3231	12.4693	12.9999	5.86694	0.307975	9.97827	8.17586	7.19737	2.96412	0.291481	40.0605	29.1579	21.6967	18.4902	19.276	15.0959	17.6867	46.686	36.3509	29.4693	21.4256	18.6384	21.3112
P5	8-left	5.84055	5.90063	5.62526	5.34937	3.90604	3.21834	3.58791	16.6082	14.8045	10.5713	11.3738	9.6493	7.86091	8.30691	12.1035	6.93489	9.04596	9.10875	10.2365	10.5538	8.40977	18.604	17.2706	17.1742	14.0213	11.5654	9.3718	9.7967	21.6276	19.6235	15.0337	15.473	12.7048	10.0954	10.7128	14.7097	9.13098	11.5292	12.038	14.1527	14.6233	11.6024	22.0114	21.9904	22.0281	18.0735	14.7937	12.2413
	8-right	6.63827	5.32916	5.19474	4.07578	3.33431	3.79277	4.04077	20.2089	14.4914	15.1437	15.0813	12.3245	9.25237	10.3428	18.4849	19.3611	18.5503	15.5756	12.7159	9.76128	10.0036	13.7405	7.64694	9.1115	10.1543	7.65903	8.59013	9.36589	27.5497	19.7059	23.3	23.5779	19.0737	14.8297	16.3677	27.2755	28.8612	28.2126	23.4592	18.7525	14.7945	15.9803	17.7973	9.96138	11.6638	13.0765	10.0311	11.3174
	9-left	6.15097	5.91124	4.09517	4.07159	3.21611	3.93528	4.43081	19.8764	17.4505	12.7974	10.1442	10.8409	8.42994	9.31934	20.9717	19.0493	18.8604	15.7152	12.7915	13.1738	10.7852	18.4733	16.2853	12.7716	10.1357	7.44879	7.91999	9.03911	27.9037	25.4083	18.9004	14.9465	15.8671	12.4203	13.652	23.3237	22.6862	23.6383	19.6564	15.9673	16.8665	14.3739	22.8742	21.9588	16.6441	12.9764	9.966	10.96
	9-right	7.89543	7.1819	6.14948	4.38839	3.14505	3.73018	4.15349	20.3176	14.2911	14.4466	15.261	15.33	12.4184	10.3327	24.5341	19.7181	15.081	15.2551	15.5565	12.9048	10.4833	11.1113	12.4002	13.0585	12.0958	12.7207	10.929	9.38267	24.5325	17.4261	18.2345	18.5174	19.2755	15.3416	13.2639	32.1175	24.9215	19.4089	19.7872	20.2991	17.0893	13.8481	14.3081	16.2645	17.2881	16.1728	16.3511	14.0265
	10-left	6.3451	6.69625	4.6716	4.68301	3.0901	3.83401	4.29514	21.2988	16.3223	12.4879	9.99581	7.0996	8.52072	9.16555	17.4346	12.0221	12.5356	13.0533	10.5731	10.5619	8.8664	19.7639	17.4642	13.083	9.62785	10.4387	8.35592	8.50235	25.3305	19.4106	14.386	11.3184	8.44351	10.3197	11.2483	22.7925	15.7183	16.7336	17.8462	14.793	15.4174	12.924	26.2954	25.7301	18.2804	13.8927	15.2545	12.4646
	10-right	6.88566	5.92893	4.08766	4.49239	3.19082	3.72563	4.49264	24.1518	16.9541	13.8337	13.3267	10.7889	8.95155	10.7062	18.1965	19.5038	18.6529	18.7975	16.4028	13.0251	11.6416	20.6467	19.6637	15.2602	15.3658	12.5865	9.46355	10.7659	31.2847	23.083	17.9874	18.0791	14.6092	11.5348	14.5839	25.1304	27.6893	26.1821	26.0782	22.9512	18.5727	16.1823	21.6389	22.6451	17.5974	16.4344	13.5684	10.5054
	11-left	7.62736	5.78858	3.66461	2.31054	3.26437	3.33977	3.87998	19.8977	14.4222	12.826	12.6603	13.3132	11.1816	10.0666	20.4616	15.3066	12.4416	12.495	12.0549	10.5557	8.476	15.9739	15.9655	12.2473	9.95174	9.93504	8.52846	8.747	29.4681	21.0703	19.7977	20.7264	21.8724	18.0463	15.6955	26.7848	20.0537	17.6994	17.5906	17.4795	15.5715	12.7885	24.7405	24.854	18.3552	14.738	16.0921	13.3994
	11-right	11.0881	9.83987	7.56784	7.8487	7.62169	6.13826	5.29404	21.8063	16.7335	14.2155	14.6642	11.399	9.8471	10.9332	18.3285	8.97928	8.965	11.0874	8.16193	9.40688	9.97641	17.9518	13.3497	14.3513	12.475	10.9256	11.4012	9.30705	28.6472	22.3689	17.1548	16.5263	12.8294	10.9353	13.9207	22.1497	11.0328	12.7772	16.1956	11.8211	14.4584	14.9803	25.5311	18.0782	20.4813	16.7983	15.0588	16.3657
P6	10-left	7.53557	7.64958	7.15527	5.07637	5.43713	5.45998	4.92032	21.4464	15.4123	14.7315	11.596	8.55877	9.73135	9.82502	14.2129	14.318	10.6556	10.5381	7.95472	9.49716	9.81937	12.2654	13.5854	13.7328	13.0685	10.8932	8.7342	9.3101	50.8408	35.5653	35.8293	29.1242	21.7108	24.7013	25.8521	25.7482	26.46	22.241	24.3727	17.3696	22.5914	23.6644	27.3933	30.4079	29.1285	30.5442	26.8348	20.5498
	10-right	9.22761	6.02826	6.43428	5.1053	3.75983	4.16089	4.7715	16.969	11.2242	11.8363	11.8884	9.91801	10.7496	9.02017	11.1045	11.8448	12.2628	9.2927	9.92494	10.3601	8.65705	19.6849	16.681	13.2296	10.8039	10.6103	9.42703	7.62447	40.6758	28.9005	30.532	29.8994	24.7189	29.0975	23.955	24.3692	30.4689	34.5261	26.6428	28.4356	29.9354	24.7373	55.2952	52.6254	38.8439	31.7577	32.4853	29.7138
	11-left	13.5426	9.66853	7.49457	7.30876	7.3275	6.19247	5.20821	18.7338	17.604	13.8886	13.5712	10.198	8.51488	8.82862	18.961	17.7595	14.1147	11.3305	8.13561	8.95121	8.97498	12.2005	11.8952	11.6328	9.2567	10.2247	8.46479	8.99724	50.658	48.8102	40.1315	40.0726	31.6231	26.2432	28.2199	51.4534	50.6438	41.5314	32.2157	25.0612	27.9385	29.1669	45.984	41.2632	38.3144	29.5202	32.5188	29.0377
	11-right	6.49177	7.18351	5.04977	5.73187	6.1367	6.31222	5.27953	14.0524	7.55866	0	5.6586	7.09129	8.35579	8.75608	13.1154	11.7711	8.67696	5.29561	7.5998	8.7776	9.46547	17.4978	13.1493	9.92627	9.90183	10.6648	11.5109	9.5901	30.7291	14.2532	3.32171e-15	13.1661	16.451	20.8888	20.1336	27.6638	27.1675	19.2645	12.3521	16.2788	21.5001	23.7167	42.4975	31.3834	23.7473	25.1265	26.8387	29.0789
	12-left	13.6693	10.7646	8.52252	8.16934	6.32911	5.01598	5.26545	15.3751	14.5808	14.0116	13.8918	11.2953	9.25753	9.33445	27.4637	19.7385	15.2099	15.7968	16.2033	13.9568	11.5463	13.1785	14.0538	9.65044	5.99365	7.28492	8.42785	9.49622	31.5958	29.7275	42.6565	41.4457	35.8259	29.5063	32.4206	62.7569	44.6936	36.2955	37.7131	38.2872	33.8368	27.7353	19.8418	7.71753	12.3773	5.83092	6.45	7.8985
	12-right	9.6667	8.38892	8.2369	6.734	7.09465	5.81827	5.08072	17.8113	12.7616	13.1634	10.1017	7.31431	8.10467	8.82625	18.5942	14.274	14.411	12.8816	10.5044	8.58129	9.15973	16.0537	12.0789	12.2688	9.26649	6.94468	8.29203	8.40098	35.496	27.53	28.0718	21.9808	15.8037	20.5194	21.677		0	0	0	0	0	0	42.6478	30.82	24.5672	18.9642	14.7785	11.4423
	13-left	11.7816	8.8663	8.25214	8.59118	6.97162	7.38422	5.96121	18.3785	17.4062	13.8981	14.5587	14.2243	12.16	10.5315	18.075	17.2986	16.8678	14.1875	11.7463	12.3216	10.2521	20.1893	14.4942	13.6583	10.2629	11.0588	8.58046	9.77539	88.6322	82.3967	53.9102	55.8614	64.2771	58.2774	52.7885	80.048	81.9584	79.3794	66.2131	55.0147	57.7437	44.3415	122.789	68.6423	67.3345	54.5236	66.3841	51.694
	13-right	8.0245	7.35173	7.90867	6.09154	4.59794	5.33937	5.62061	15.177	13.6599	13.7925	14.2774	11.6844	12.05	10.0891	18.8322	12.6604	9.81764	10.6135	7.31342	8.3749	9.05547	17.3132	17.4051	13.5429	14.1779	11.5788	9.62127	10.1431	0	0	0	0	0	0	0	28.3561	16.8085	12.9016	9.6262	9.16511	10.9471	15.8915	32.0333	28.0408	23.0886	26.4138	23.2601	19.06
P7	6-left	14.4711	11.2257	11.1285	8.88557	9.20647	7.80653	6.45882	24.9032	16.8793	16.6765	13.685	15.0868	15.5238	12.197	24.5367	20.8693	16.14	16.9884	13.4197	13.6305	11.5754	14.5232	13.3462	14.2992	11.08	11.7125	11.9711	9.93003	4.17035	3.43548	1.5445	1.75547	3.1431	4.33329	0.784249	36.8865	47.4559	32.7809	46.2087	40.4137	40.3885	35.3066	21.2226	23.8957	27.2335	21.0307	22.1521	25.031
	6-right	16.1866	12.439	11.7104	10.0413	10.0185	7.95219	7.13805	31.721	28.6443	23.3262	18.582	18.7806	15.9052	13.6559	17.2681	10.8855	12.4906	14.1551	10.5768	11.6875	13.1669	18.5417	18.7727	18.0175	14.0971	10.058	11.2272	11.8149	53.8116	50.6918	39.2026	31.2189	32.3775	28.2082	24.5952	30.8303	32.1437	33.8734	40.9645	24.0356	25.5266	27.4215	23.6913	33.4681	31.0609	22.3438	16.1741	18.516
	7-left	6.92241	7.8271	7.74135	8.42864	6.82778	5.87049	6.58234	22.3871	23.95	18.4825	14.6887	13.799	14.2339	11.6646	16.4303	19.2724	18.0905	17.4612	14.1393	16.456	14.0201	20.0035	15.0641	10.251	11.6334	8.29818	10.0668	10.9674	36.039	50.6545	33.6635	28.7229	28.6236	29.9426	24.0571	25.3059	36.7197	35.8093	30.6225	25.4879	31.9548	26.5456	28.46	19.4938	12.2891	16.1945	12.3515	14.3852
	7-right	16.8599	11.9705	13.7692	14.6241	12.6233	9.47315	10.6352	26.103	25.1428	18.7317	19.0512	18.6238	15.8771	13.8284	26.1603	21.4169	15.6889	16.4164	13.8805	15.5068	12.7558	17.1284	16.8116	12.0857	13.6291	10.1561	11.8345	13.4113	41.3187	47.2023	34.9792	35.6095	35.2247	30.7995	26.4694	113.038	122.468	85.986	75.4974	66.6611	58.8935	41.2822	113.978	47.5314	41.7745	27.3958	55.8854	78.4379
	8-left	10.4404	7.64226	8.29151	9.03996	7.89858	6.27513	7.60201	23.053	21.0385	18.692	14.8716	11.5241	12.5768	11.014	23.1514	16.0402	11.7683	13.3703	10.0088	10.9093	11.5855	26.6377	20.0867	15.9767	16.6247	16.5884	13.2055	11.1517	45.8743	41.4637	36.843	30.8186	25.3064	28.1568	25.0081	34.4919	23.8043	17.8083	18.6811	13.7139	15.5464	17.2175	13.2269	1.8746	12.0517	6.17367	9.47314	4.36231
	8-right	18.4719	12.2491	13.723	14.6937	13.1187	9.87505	11.0067	26.0679	20.7251	21.8089	16.6254	17.4997	13.6186	14.9074	23.876	16.9741	18.4705	19.2018	15.7523	12.6075	13.5229	25.7455	22.2325	18.6724	14.0502	15.5893	16.0518	13.1459	47.5521	38.1335	44.8688	31.234	31.2375	24.3549	20.6928	55.5213	38.3687	41.7484	42.0594	36.3117	29.2463	31.4584	52.0988	49.261	38.6383	30.4408	31.6848	32.5158
	9-left	8.18529	7.48746	8.02565	9.14406	7.96196	6.19539	8.89495	22.9346	22.9044	17.9751	17.9676	14.4892	12.134	12.7584	23.6904	16.6657	16.6194	12.4299	9.76034	10.7681	11.6906	22.5737	15.9131	15.313	14.9549	12.1338	13.1942	11.0643	30.6356	38.2233	26.6305	28.1984	23.8335	20.9482	23.2469	29.0318	20.064	20.8453	15.3821	12.8516	14.7271	15.9722	64.3846	39.0691	62.9189	71.4383	64.4388	64.8516
	9-right	9.56182	9.46679	10.2074	10.1549	8.31971	6.1576	7.6484	26.1929	22.6743	17.4535	13.2246	10.0999	11.7066	13.5792	29.7061	25.6333	21.6668	19.6003	16.6303	13.993	11.4607	28.6707	20.3757	20.3055	16.699	13.2477	13.5207	11.5343	43.2394	48.8924	37.5379	26.9166	22.6484	28.9738	30.1444	105.417	113.049	87.9276	71.5734	60.8694	54.3816	44.2158	39.1998	31.1368	29.5548	19.2746	19.1127	16.6584
	mean	12.0515	10.019	8.76162	7.98185	6.91327	6.13089	6.06061	21.15	17.2622	14.9711	13.6706	11.9667	11.4659	11.2812	21.0278	17.4671	15.1368	13.8338	11.9474	11.3599	10.8742	20.845	17.1397	14.3738	13.1047	11.5969	11.1383	10.7622	32.214	27.7266	23.412	21.8853	20.0026	19.33	19.0313	36.2322	32.7729	28.9544	27.0823	23.6018	23.3023	21.6848	39.8339	30.1967	26.167	23.5263	22.6273	22.028
	std	6.6341	5.74501	5.35309	5.06893	4.15451	2.99698	2.37172	4.84175	4.52707	4.04778	3.31448	2.98523	2.41386	1.90021	4.89768	4.31306	3.70034	3.48462	3.00916	2.12886	1.59404	5.36452	4.46175	4.13992	4.01446	3.19205	2.567	1.79992	16.0078	15.6771	11.5542	10.7329	10.6526	10.2474	9.73791	20.4586	23.2559	19.7894	19.9552	16.6171	20.6397	16.857	44.3627	24.6151	21.3665	18.4076	20.4612	21.9317
		imgT2_2nex	NEX3	NEX4	NEX5	NEX6	NEX7	NEX8	DWIx_2nex	DWIx_3nex	DWIx_4nex	DWIx_5nex	DWIx_6nex	DWIx_7nex	DWIx_8nex	DWIy_2nex	DWIy_3nex	DWIy_4nex	DWIy_5nex	DWIy_6nex	DWIy_7nex	DWIy_8nex	DWIz_2nex	DWIz_3nex	DWIz_4nex	DWIz_5nex	DWIz_6nex	DWIz_7nex	DWIz_8nex	ADCx_2nex	ADCx_3nex	ADCx_4nex	ADCx_5nex	ADCx_6nex	ADCx_7nex	ADCx_8nex	ADCy_2nex	ADCy_3nex	ADCy_4nex	ADCy_5nex	ADCy_6nex	ADCy_7nex	ADCy_8nex	ADCz_2nex	ADCz_3nex	ADCz_4nex	ADCz_5nex	ADCz_6nex	ADCz_7nex
	RT patient
		imgT2_2nex	imgT2_3nex	imgT2_4nex	imgT2_5nex	imgT2_6nex	imgT2_7nex	imgT2_8nex	DWIx_2nex	DWIx_3nex	DWIx_4nex	DWIx_5nex	DWIx_6nex	DWIx_7nex	DWIx_8nex	DWIy_2nex	DWIy_3nex	DWIy_4nex	DWIy_5nex	DWIy_6nex	DWIy_7nex	DWIy_8nex	DWIz_2nex	DWIz_3nex	DWIz_4nex	DWIz_5nex	DWIz_6nex	DWIz_7nex	DWIz_8nex	ADCx_2nex	ADCx_3nex	ADCx_4nex	ADCx_5nex	ADCx_6nex	ADCx_7nex	ADCx_8nex	ADCy_2nex	ADCy_3nex	ADCy_4nex	ADCy_5nex	ADCy_6nex	ADCy_7nex	ADCy_8nex	ADCz_2nex	ADCz_3nex	ADCz_4nex	ADCz_5nex	ADCz_6nex	ADCz_7nex
P1	5-left	0.0956168	0.0719071	0.0557824	0.0448194	0.0281635	0.0339287	0.0454308	0.163648	0.0932734	0.0927429	0.107009	0.114962	0.0932092	0.108629	0.201405	0.127547	0.117752	0.0838832	0.0664158	0.0757025	0.0855861	0.219632	0.14647	0.125591	0.136209	0.126994	0.108527	0.0914136	0.159072	0.0951871	0.1034	0.122976	0.143994	0.113471	0.140041	0.21407	0.144198	0.147282	0.109352	0.0840877	0.0968864	0.112394	0.30503	0.244044	0.23563	0.251616	0.238834	0.198384
	5-right	0.0741004	0.0549022	0.0515258	0.0375014	0.0301019	0.0348769	0.041969	0.213061	0.135512	0.171083	0.134015	0.144713	0.14964	0.135154	0.163309	0.168519	0.119603	0.0993319	0.108913	0.0933698	0.101275	0.186259	0.155376	0.120745	0.0850077	0.0854637	0.073837	0.0814003	0.275849	0.179143	0.247902	0.194151	0.211472	0.219519	0.19463	0.206272	0.22368	0.160298	0.136729	0.163787	0.137486	0.162886	0.213138	0.210687	0.163429	0.121663	0.13842	0.118724
	6-left	0.0595628	0.0328667	0	0.0246089	0.035018	0.0479608	0.0594827	0.200704	0.177341	0.165252	0.141041	0.138156	0.119872	0.0979355	0.26379	0.206435	0.158779	0.12113	0.135935	0.109425	0.111911	0.266226	0.226307	0.206879	0.186273	0.157028	0.13008	0.104046	0.238896	0.242922	0.235455	0.19318	0.189549	0.158135	0.132408	0.380315	0.294728	0.232123	0.170974	0.200532	0.160073	0.160001	0.253092	0.229825	0.215384	0.203462	0.167512	0.137006
	6-right	0.10459	0.0808129	0.0619021	0.0505594	0.0348634	0.0349999	0.0398511	0.175953	0.182914	0.139457	0.0973045	0.090351	0.0772428	0.0856022	0.194152	0.177156	0.13481	0.101448	0.10982	0.0919589	0.0961418	0.175375	0.120132	0.0809472	0.0493106	0.0728743	0.086968	0.0990943	0.208414	0.244433	0.191056	0.140417	0.144106	0.122232	0.132384	0.293183	0.258798	0.197408	0.157131	0.178591	0.149466	0.153399	0.222521	0.153017	0.0943198	0.0667912	0.100353	0.121612
	7-left	0.0825336	0.0667543	0.0423446	0.038335	0.0256798	0.0297941	0.0373956	0.2404	0.182549	0.141956	0.137464	0.107446	0.0899512	0.0913378	0.184776	0.179877	0.135233	0.10353	0.0728031	0.079367	0.0853106	0.137063	0.130355	0.137357	0.105686	0.0755067	0.086976	0.102771	0.232319	0.173616	0.130306	0.150101	0.121078	0.100858	0.105467	0.184023	0.190339	0.134263	0.105592	0.0803199	0.0940327	0.101239	0.128319	0.14001	0.175554	0.133945	0.102319	0.113031
	7-right	0.0704859	0.0606882	0.0379338	0.0427387	0.0340039	0.0483502	0.0634056	0.149678	0.138155	0.148744	0.149454	0.122303	0.0978447	0.10063	0.184712	0.137841	0.126416	0.104611	0.0828853	0.097464	0.0991586	0.139436	0.143732	0.138108	0.111663	0.0726326	0.0753453	0.0856826	0.171141	0.166392	0.182644	0.200211	0.167586	0.134477	0.137477	0.216402	0.148451	0.178413	0.145296	0.119951	0.136234	0.141157	0.162026	0.178974	0.170304	0.138562	0.0926288	0.102004
	8-left	0.104747	0.0852961	0.0740913	0.0581879	0.0442224	0.043108	0.0389285	0.194715	0.179145	0.166251	0.131367	0.128369	0.104409	0.092116	0.169007	0.154805	0.121963	0.0931212	0.0969658	0.0935461	0.082719	0.176225	0.139058	0.138087	0.0981501	0.0735789	0.0822994	0.0940729	0.227578	0.219835	0.210049	0.172596	0.162301	0.129973	0.109173	0.188148	0.18384	0.137341	0.107301	0.117059	0.107979	0.0921899	0.170721	0.122752	0.128359	0.0998775	0.0738028	0.0847351
	8-right	0.0979423	0.0708162	0.0470337	0.0295517	0.0386458	0.0495991	0.0623265	0.141008	0.138324	0.101401	0.0625042	0.0809633	0.0992849	0.111457	0.249	0.254816	0.204939	0.179094	0.131886	0.133095	0.115223	0.316401	0.288709	0.224881	0.199695	0.148305	0.123733	0.127965	0.162118	0.180747	0.117915	0.0874796	0.113639	0.148297	0.169092	0.339792	0.320226	0.245865	0.220136	0.16463	0.169164	0.147633	0.374174	0.34218	0.268475	0.239028	0.179302	0.146648
P2	6-left	0.124902	0.0884656	0.0625527	0.0369034	0.0426953	0.046206	0.0516183	0.255324	0.170227	0.179057	0.182363	0.146059	0.150679	0.128828	0.193752	0.160053	0.119649	0.131966	0.141015	0.114129	0.130822	0.267052	0.180639	0.191628	0.19514	0.156479	0.164204	0.142978	0.329302	0.230742	0.228395	0.23664	0.18926	0.196701	0.174492	0.247295	0.269281	0.178276	0.192285	0.227291	0.181925	0.210236	0.361384	0.234555	0.266324	0.279479	0.230279	0.238076
	6-right	0.101815	0.0935238	0.0760367	0.0610059	0.0456812	0.049434	0.0580528	0.230081	0.222053	0.176645	0.140159	0.104852	0.124957	0.133407	0.175488	0.184639	0.172661	0.12415	0.095497	0.10773	0.122559	0.175621	0.0971297	0	0.0701811	0.0879644	0.101808	0.112153	0.301731	0.306788	0.244601	0.19133	0.142391	0.166658	0.18238	0.255548	0.298599	0.306575	0.232294	0.197058	0.219937	0.2531	0.267014	0.188699	5.31373e-17	0.116925	0.122877	0.191851
	7-left	0.118311	0.0825338	0.061945	0.050224	0.0516055	0.0438783	0.0472626	0.228224	0.159696	0.153269	0.168409	0.135396	0.108013	0.119223	0.237662	0.164469	0.109913	0.126429	0.144215	0.125142	0.128451	0.235752	0.215786	0.164727	0.16407	0.140842	0.14336	0.117606	0.277927	0.208731	0.216221	0.254048	0.20937	0.170766	0.188381	0.310157	0.221716	0.152389	0.1819	0.192979	0.16505	0.189831	0.27931	0.279555	0.20642	0.202413	0.173791	0.177151
	7-right	0.108933	0.0966863	0.0916317	0.0899196	0.0793025	0.0657176	0.0513181	0.184369	0.0879242	0.131462	0.0802475	0.0995017	0.112573	0.115117	0.247649	0.213671	0.205945	0.158688	0.15582	0.132525	0.111223	0.285136	0.255153	0.206753	0.201875	0.162823	0.138267	0.118063	0.250384	0.11186	0.162412	0.0979598	0.118428	0.144544	0.171729	0.652599	0.616541	0.410038	0.294021	0.278234	0.243813	0.195913	0.347481	0.354689	0.266064	0.28428	0.213851	0.167173
	8-left	0.0671448	0.0557538	0.0578607	0.0590825	0.0466399	0.0484027	0.0383361	0.148671	0.164595	0.112371	0.125499	0.136667	0.142068	0.124355	0.159214	0.167039	0.180886	0.16066	0.123431	0.12176	0.108824	0.288889	0.238919	0.202793	0.168813	0.133791	0.140931	0.113724	0.163613	0.203939	0.140304	0.178833	0.189723	0.192457	0.164788	0.172286	0.198313	0.209254	0.199319	0.158796	0.156315	0.142056	0.373665	0.318885	0.263935	0.222635	0.174188	0.191772
	8-right	0.120411	0.0905529	0.0637626	0.0523669	0.0404395	0.0507956	0.0519441	0.152848	0.163961	0.110033	0.134308	0.146846	0.126908	0.134579	0.240025	0.177045	0.172182	0.181275	0.169265	0.143853	0.113139	0.246897	0.191279	0.195197	0.150683	0.104411	0.111403	0.11735	0.217301	0.24874	0.172388	0.19711	0.237578	0.20176	0.213848	0.333784	0.233796	0.238527	0.252812	0.269296	0.230587	0.191234	0.341041	0.270244	0.274733	0.196142	0.149149	0.168864
	9-left	0.164862	0.105737	0.115972	0.0976384	0.0964459	0.0867895	0.0734472	0.248742	0.194611	0.205243	0.157541	0.170971	0.139099	0.147992	0.237078	0.208611	0.167229	0.133544	0.134522	0.132952	0.105748	0.257588	0.179942	0.187221	0.189747	0.153247	0.120738	0.127056	0.410466	0.356966	0.368717	0.25464	0.322491	0.268208	0.303913	-0.217529	-0.513269	-0.697758	-0.662765	-0.47499	-0.157154	-0.0581503	0.402492	0.257973	0.310306	0.347036	0.280111	0.224593
	9-right	0.147607	0.0806229	0.0875	0.0740055	0.0712311	0.0574856	0.0594001	0.34355	0.270468	0.213631	0.202215	0.160281	0.168508	0.137662	0.259785	0.238411	0.201482	0.183141	0.149459	0.118206	0.100741	0.241637	0.172928	0.104726	0.116347	0.12335	0.0989468	0.101045	0.539105	0.427469	0.312462	0.312032	0.256688	0.285681	0.241196	0.553979	0.873275	0.762863	0.595426	0.541071	0.48936	0.381431	0.374993	0.25453	0.167154	0.185969	0.196772	0.161023
P3	8-left	0.0903588	0.0801028	0.0611978	0.05568	0.0461125	0.0359919	0.0396167	0.17372	0.174679	0.131331	0.151398	0.129497	0.12514	0.104459	0.180174	0.165298	0.130373	0.14777	0.115047	0.0944407	0.0985395	0.18466	0.137534	0.111125	0.114041	0.115481	0.0985142	0.0805726	0.281266	0.288991	0.220664	0.277978	0.232849	0.22668	0.192047	0.27997	0.243716	0.181922	0.236426	0.187062	0.157232	0.165675	0.398012	0.281899	0.218959	0.230571	0.236421	0.203678
	8-right	0.134792	0.116083	0.0960289	0.0886706	0.0697215	0.056247	0.0600386	0.223853	0.164082	0.114961	0.131432	0.0943865	0.109159	0.120424	0.230134	0.164741	0.160611	0.16704	0.129091	0.102309	0.108863	0.285297	0.211954	0.154839	0.16416	0.134557	0.109406	0.11774	0.316457	0.26097	0.188642	0.209758	0.145429	0.154947	0.16272	0.528327	0.362459	0.411042	0.375911	0.276825	0.227451	0.268373	0.460578	0.347901	0.293458	0.276728	0.210972	0.160799
	9-left	0.0925402	0.0874973	0.0712958	0.0445692	0.0361522	0.0408127	0.0449224	0.157469	0.147522	0.120033	0.0912071	0.0983118	0.102741	0.0873407	0.166064	0.173224	0.163607	0.154733	0.127617	0.111774	0.0915807	0.152658	0.10966	0.107384	0.0830488	0.0616583	0.0715841	0.0801138	0.248013	0.221997	0.179268	0.137972	0.151641	0.16307	0.138574	0.294132	0.335391	0.320556	0.314333	0.261154	0.2265	0.18708	0.297417	0.22685	0.22185	0.158128	0.125433	0.133374
	9-right	0.126209	0.111724	0.10857	0.086238	0.0705779	0.0575903	0.063286	0.226025	0.160127	0.12256	0.137057	0.0976893	0.113372	0.121659	0.165008	0.172335	0.129057	0.149884	0.144785	0.151129	0.127228	0.238608	0.171751	0.122771	0.0736002	0.101512	0.121139	0.131334	0.364758	0.24074	0.190994	0.251051	0.218465	0.232507	0.262288	-0.0070869	-0.517909	-0.661566	-1.09793	-0.92483	-1.45556	-1.22722	0.308052	0.28124	0.142613	0.116914	-0.103924	-0.0866937
	10-left	0.0873744	0.0848876	0.062639	0.0487326	0.0489003	0.0394769	0.0413506	0.108807	0.102399	0.0775357	0.0546514	0.0700732	0.0719146	0.0809592	0.154341	0.108821	0.0793341	0.0903407	0.070015	0.0798174	0.0849037	0.161565	0.114254	0.0879485	0.0508924	0.0625334	0.0723362	0.0783592	0.183208	0.186634	0.140576	0.0950073	0.11847	0.133162	0.146874	0.286191	0.203771	0.146348	0.186605	0.142861	0.170269	0.179873	0.07618	0.074144	0.0885992	0.0360416	0.0548497	-0.0248984
	10-right	0.115666	0.0796135	0.0538913	0.0610072	0.0645032	0.0554221	0.062611	0.231515	0.172562	0.168836	0.126942	0.0948127	0.107737	0.117711	0.226507	0.164898	0.178332	0.128477	0.0983234	0.108373	0.117816	0.231624	0.151091	0.11185	0.119097	0.131194	0.140889	0.117751	0.311211	0.185563	0.0968617	0.0591633	0.0310601	0.0341497	0.0564037	0.46581	0.345577	0.387273	0.280187	0.217117	0.258751	0.275136	-3.31427	-1.90306	-1.59061	-1.32262	-1.42815	-1.51614
	11-left	0.0719966	0.0754901	0.0504983	0.0533999	0.0590983	0.0485561	0.0490463	0.193578	0.184136	0.164919	0.146109	0.112099	0.115042	0.0962045	0.227356	0.179914	0.13129	0.102632	0.114895	0.117919	0.100329	0.17057	0.165578	0.129763	0.135179	0.147396	0.117849	0.104139	0.363062	0.343187	0.33179	0.269816	0.217773	0.233099	0.191585	0.530738	0.386759	0.281433	0.220427	0.265392	0.270179	0.232449	0.33506	0.331603	0.236197	0.252673	0.280608	0.23714
	11-right	0.135321	0.118848	0.0923186	0.0757082	0.0755371	0.0654869	0.0534241	0.159214	0.162525	0.152692	0.124527	0.0824988	0.097915	0.106957	0.146612	0.0900293	0.117992	0.130041	0.0972853	0.106608	0.122012	0.168047	0.184264	0.135666	0.147297	0.150184	0.160451	0.126862	0.909451	0.814125	0.493568	0.548198	0.519589	0.556114	0.562791								0.367655	0.352917	0.271434	0.328078	0.348452	0.383459
P4	7-left	0.15181	0.146357	0.137648	0.117162	0.101905	0.0841244	0.0688242	0.252458	0.218618	0.180851	0.139813	0.0981671	0.122346	0.1279	0.282693	0.197376	0.183873	0.146789	0.0999787	0.121371	0.12457	0.233496	0.175363	0.120541	0.128118	0.0961017	0.109029	0.127605	0.312412	0.307784	0.248227	0.188802	0.143602	0.171634	0.192106	0.352194	0.244644	0.275687	0.200691	0.163068	0.206288	0.215776	0.317237	0.255376	0.180431	0.203418	0.152252	0.188366
	7-right	0.20906	0.189829	0.181911	0.164434	0.136771	0.115206	0.0909555	0.268596	0.185763	0.139621	0.153463	0.109799	0.114579	0.127026	0.336066	0.263437	0.258678	0.25098	0.208125	0.169614	0.14046	0.249136	0.165226	0.128569	0.137653	0.108249	0.117818	0.131945	0.368566	0.2578	0.178076	0.195231	0.153962	0.167663	0.203538								0.286956	0.230733	0.174449	0.174621	0.143884	0.148332
	8-left	0.147518	0.132983	0.112384	0.103337	0.0796656	0.0529068	0.0519865	0.234676	0.167913	0.12106	0.125762	0.0928161	0.104516	0.112037	0.223477	0.170221	0.171999	0.132391	0.140137	0.114723	0.121742	0.327226	0.243567	0.18799	0.190936	0.19027	0.163176	0.137363	0.406653	0.290169	0.1978	0.18707	0.147426	0.175049	0.197462	0.433823	0.315883	0.347391	0.267154	0.286854	0.232663	0.270696	0.50668	0.388696	0.285857	0.280773	0.295537	0.25738
	8-right	0.212109	0.205049	0.183113	0.170689	0.143636	0.108088	0.0915564	0.301501	0.258064	0.199608	0.168454	0.135675	0.110599	0.126892	0.286117	0.254318	0.205559	0.171698	0.139613	0.108994	0.115953	0.252682	0.246924	0.183141	0.175982	0.168123	0.144879	0.125054	0.417298	0.353096	0.265331	0.22752	0.185022	0.151327	0.17318	0.283345	0.261738	0.211828	0.189619	0.152013	0.112173	0.0923028	0.299473	0.293618	0.217669	0.220463	0.208865	0.178102
	9-left	0.171663	0.154087	0.142784	0.139984	0.115311	0.100458	0.0750295	0.242449	0.182726	0.204484	0.197599	0.160129	0.165955	0.142242	0.272036	0.198018	0.128212	0.141114	0.103349	0.12272	0.125572	0.296196	0.264353	0.206571	0.216263	0.176618	0.152137	0.132655	0.239919	0.200871	0.255087	0.257206	0.205756	0.210581	0.16911	0.523723	0.35768	0.2485	0.271647	0.200309	0.256445	0.287263	0.34991	0.245656	0.190162	0.210943	0.173096	0.16031
	9-right	0.381282	0.349153	0.301662	0.285811	0.227918	0.185645	0.150831	0.321467	0.268212	0.243904	0.212686	0.168547	0.143792	0.121952	0.237148	0.220268	0.162483	0.122087	0.0886894	0.0915901	0.102061	0.237245	0.218381	0.210769	0.199593	0.161876	0.142996	0.122356	0.378948	0.312445	0.291713	0.246394	0.201824	0.168555	0.145856	0.421382	0.381485	0.246393	0.217535	0.170374	0.173353	0.206351	0.438891	0.358621	0.322612	0.303003	0.250653	0.212283
	10-left	0.169228	0.132434	0.128994	0.120562	0.0994159	0.081263	0.0644971	0.216019	0.10554	0.125171	0.147864	0.12757	0.132101	0.152015	0.212391	0.224551	0.177734	0.178582	0.135207	0.113446	0.122259	0.240136	0.165497	0.138465	0.136527	0.0967701	0.116204	0.133899	0.238598	0.122146	0.156132	0.187238	0.162178	0.178132	0.203808	0.378345	0.391482	0.29789	0.331604	0.265991	0.23048	0.252039	0.307913	0.212598	0.164895	0.164311	0.118253	0.143822
	10-right	0.413247	0.340749	0.286619	0.255998	0.207484	0.164665	0.143309	0.206938	0.174836	0.159718	0.128212	0.0920909	0.110114	0.127762	0.311724	0.230204	0.177162	0.13991	0.139086	0.113242	0.133316	0.244122	0.231024	0.190102	0.14414	0.113231	0.124693	0.129999	-0.0586694	0.00307975	0.0997827	0.0817586	0.0719737	0.0296412	-0.00291481	0.400605	0.291579	0.216967	0.184902	0.19276	0.150959	0.176867	0.46686	0.363509	0.294693	0.214256	0.186384	0.213112
P5	8-left	0.0584055	0.0590063	0.0562526	0.0534937	0.0390604	0.0321834	0.0358791	0.166082	0.148045	0.105713	0.113738	0.096493	0.0786091	0.0830691	0.121035	0.0693489	0.0904596	0.0910875	0.102365	0.105538	0.0840977	0.18604	0.172706	0.171742	0.140213	0.115654	0.093718	0.097967	0.216276	0.196235	0.150337	0.15473	0.127048	0.100954	0.107128	0.147097	0.0913098	0.115292	0.12038	0.141527	0.146233	0.116024	0.220114	0.219904	0.220281	0.180735	0.147937	0.122413
	8-right	0.0663827	0.0532916	0.0519474	0.0407578	0.0333431	0.0379277	0.0404077	0.202089	0.144914	0.151437	0.150813	0.123245	0.0925237	0.103428	0.184849	0.193611	0.185503	0.155756	0.127159	0.0976128	0.100036	0.137405	0.0764694	0.091115	0.101543	0.0765903	0.0859013	0.0936589	0.275497	0.197059	0.233	0.235779	0.190737	0.148297	0.163677	0.272755	0.288612	0.282126	0.234592	0.187525	0.147945	0.159803	0.177973	0.0996138	0.116638	0.130765	0.100311	0.113174
	9-left	0.0615097	0.0591124	0.0409517	0.0407159	0.0321611	0.0393528	0.0443081	0.198764	0.174505	0.127974	0.101442	0.108409	0.0842994	0.0931934	0.209717	0.190493	0.188604	0.157152	0.127915	0.131738	0.107852	0.184733	0.162853	0.127716	0.101357	0.0744879	0.0791999	0.0903911	0.279037	0.254083	0.189004	0.149465	0.158671	0.124203	0.13652	0.233237	0.226862	0.236383	0.196564	0.159673	0.168665	0.143739	0.228742	0.219588	0.166441	0.129764	0.09966	0.1096
	9-right	0.0789543	0.071819	0.0614948	0.0438839	0.0314505	0.0373018	0.0415349	0.203176	0.142911	0.144466	0.15261	0.1533	0.124184	0.103327	0.245341	0.197181	0.15081	0.152551	0.155565	0.129048	0.104833	0.111113	0.124002	0.130585	0.120958	0.127207	0.10929	0.0938267	0.245325	0.174261	0.182345	0.185174	0.192755	0.153416	0.132639	0.321175	0.249215	0.194089	0.197872	0.202991	0.170893	0.138481	0.143081	0.162645	0.172881	0.161728	0.163511	0.140265
	10-left	0.063451	0.0669625	0.046716	0.0468301	0.030901	0.0383401	0.0429514	0.212988	0.163223	0.124879	0.0999581	0.070996	0.0852072	0.0916555	0.174346	0.120221	0.125356	0.130533	0.105731	0.105619	0.088664	0.197639	0.174642	0.13083	0.0962785	0.104387	0.0835592	0.0850235	0.253305	0.194106	0.14386	0.113184	0.0844351	0.103197	0.112483	0.227925	0.157183	0.167336	0.178462	0.14793	0.154174	0.12924	0.262954	0.257301	0.182804	0.138927	0.152545	0.124646
	10-right	0.0688566	0.0592893	0.0408766	0.0449239	0.0319082	0.0372563	0.0449264	0.241518	0.169541	0.138337	0.133267	0.107889	0.0895155	0.107062	0.181965	0.195038	0.186529	0.187975	0.164028	0.130251	0.116416	0.206467	0.196637	0.152602	0.153658	0.125865	0.0946355	0.107659	0.312847	0.23083	0.179874	0.180791	0.146092	0.115348	0.145839	0.251304	0.276893	0.261821	0.260782	0.229512	0.185727	0.161823	0.216389	0.226451	0.175974	0.164344	0.135684	0.105054
	11-left	0.0762736	0.0578858	0.0366461	0.0231054	0.0326437	0.0333977	0.0387998	0.198977	0.144222	0.12826	0.126603	0.133132	0.111816	0.100666	0.204616	0.153066	0.124416	0.12495	0.120549	0.105557	0.08476	0.159739	0.159655	0.122473	0.0995174	0.0993504	0.0852846	0.08747	0.294681	0.210703	0.197977	0.207264	0.218724	0.180463	0.156955	0.267848	0.200537	0.176994	0.175906	0.174795	0.155715	0.127885	0.247405	0.24854	0.183552	0.14738	0.160921	0.133994
	11-right	0.110881	0.0983987	0.0756784	0.078487	0.0762169	0.0613826	0.0529404	0.218063	0.167335	0.142155	0.146642	0.11399	0.098471	0.109332	0.183285	0.0897928	0.08965	0.110874	0.0816193	0.0940688	0.0997641	0.179518	0.133497	0.143513	0.12475	0.109256	0.114012	0.0930705	0.286472	0.223689	0.171548	0.165263	0.128294	0.109353	0.139207	0.221497	0.110328	0.127772	0.161956	0.118211	0.144584	0.149803	0.255311	0.180782	0.204813	0.167983	0.150588	0.163657
P6	10-left	0.0753557	0.0764958	0.0715527	0.0507637	0.0543713	0.0545998	0.0492032	0.214464	0.154123	0.147315	0.11596	0.0855877	0.0973135	0.0982502	0.142129	0.14318	0.106556	0.105381	0.0795472	0.0949716	0.0981937	0.122654	0.135854	0.137328	0.130685	0.108932	0.087342	0.093101	0.508408	0.355653	0.358293	0.291242	0.217108	0.247013	0.258521	0.257482	0.2646	0.22241	0.243727	0.173696	0.225914	0.236644	0.273933	0.304079	0.291285	0.305442	0.268348	0.205498
	10-right	0.0922761	0.0602826	0.0643428	0.051053	0.0375983	0.0416089	0.047715	0.16969	0.112242	0.118363	0.118884	0.0991801	0.107496	0.0902017	0.111045	0.118448	0.122628	0.092927	0.0992494	0.103601	0.0865705	0.196849	0.16681	0.132296	0.108039	0.106103	0.0942703	0.0762447	0.406758	0.289005	0.30532	0.298994	0.247189	0.290975	0.23955	0.243692	0.304689	0.345261	0.266428	0.284356	0.299354	0.247373	0.552952	0.526254	0.388439	0.317577	0.324853	0.297138
	11-left	0.135426	0.0966853	0.0749457	0.0730876	0.073275	0.0619247	0.0520821	0.187338	0.17604	0.138886	0.135712	0.10198	0.0851488	0.0882862	0.18961	0.177595	0.141147	0.113305	0.0813561	0.0895121	0.0897498	0.122005	0.118952	0.116328	0.092567	0.102247	0.0846479	0.0899724	0.50658	0.488102	0.401315	0.400726	0.316231	0.262432	0.282199	0.514534	0.506438	0.415314	0.322157	0.250612	0.279385	0.291669	0.45984	0.412632	0.383144	0.295202	0.325188	0.290377
	11-right	0.0649177	0.0718351	0.0504977	0.0573187	0.061367	0.0631222	0.0527953	0.140524	0.0755866	0	0.056586	0.0709129	0.0835579	0.0875608	0.131154	0.117711	0.0867696	0.0529561	0.075998	0.087776	0.0946547	0.174978	0.131493	0.0992627	0.0990183	0.106648	0.115109	0.095901	0.307291	0.142532	3.32171e-17	0.131661	0.16451	0.208888	0.201336	0.276638	0.271675	0.192645	0.123521	0.162788	0.215001	0.237167	0.424975	0.313834	0.237473	0.251265	0.268387	0.290789
	12-left	0.136693	0.107646	0.0852252	0.0816934	0.0632911	0.0501598	0.0526545	0.153751	0.145808	0.140116	0.138918	0.112953	0.0925753	0.0933445	0.274637	0.197385	0.152099	0.157968	0.162033	0.139568	0.115463	0.131785	0.140538	0.0965044	0.0599365	0.0728492	0.0842785	0.0949622	0.315958	0.297275	0.426565	0.414457	0.358259	0.295063	0.324206	0.627569	0.446936	0.362955	0.377131	0.382872	0.338368	0.277353	0.198418	0.0771753	0.123773	0.0583092	0.0645	0.078985
	12-right	0.096667	0.0838892	0.082369	0.06734	0.0709465	0.0581827	0.0508072	0.178113	0.127616	0.131634	0.101017	0.0731431	0.0810467	0.0882625	0.185942	0.14274	0.14411	0.128816	0.105044	0.0858129	0.0915973	0.160537	0.120789	0.122688	0.0926649	0.0694468	0.0829203	0.0840098	0.35496	0.2753	0.280718	0.219808	0.158037	0.205194	0.21677								0.426478	0.3082	0.245672	0.189642	0.147785	0.114423
	13-left	0.117816	0.088663	0.0825214	0.0859118	0.0697162	0.0738422	0.0596121	0.183785	0.174062	0.138981	0.145587	0.142243	0.1216	0.105315	0.18075	0.172986	0.168678	0.141875	0.117463	0.123216	0.102521	0.201893	0.144942	0.136583	0.102629	0.110588	0.0858046	0.0977539	0.886322	0.823967	0.539102	0.558614	0.642771	0.582774	0.527885	0.80048	0.819584	0.793794	0.662131	0.550147	0.577437	0.443415	1.22789	0.686423	0.673345	0.545236	0.663841	0.51694
	13-right	0.080245	0.0735173	0.0790867	0.0609154	0.0459794	0.0533937	0.0562061	0.15177	0.136599	0.137925	0.142774	0.116844	0.1205	0.100891	0.188322	0.126604	0.0981764	0.106135	0.0731342	0.083749	0.0905547	0.173132	0.174051	0.135429	0.141779	0.115788	0.0962127	0.101431							1.74256	0.283561	0.168085	0.129016	0.096262	0.0916511	0.109471	0.158915	0.320333	0.280408	0.230886	0.264138	0.232601	0.1906
P7	6-left	0.144711	0.112257	0.111285	0.0888557	0.0920647	0.0780653	0.0645882	0.249032	0.168793	0.166765	0.13685	0.150868	0.155238	0.12197	0.245367	0.208693	0.1614	0.169884	0.134197	0.136305	0.115754	0.145232	0.133462	0.142992	0.1108	0.117125	0.119711	0.0993003	0.0417035	-0.0343548	-0.015445	-0.0175547	-0.031431	-0.0433329	-0.00784249	0.368865	0.474559	0.327809	0.462087	0.404137	0.403885	0.353066	0.212226	0.238957	0.272335	0.210307	0.221521	0.25031
	6-right	0.161866	0.12439	0.117104	0.100413	0.100185	0.0795219	0.0713805	0.31721	0.286443	0.233262	0.18582	0.187806	0.159052	0.136559	0.172681	0.108855	0.124906	0.141551	0.105768	0.116875	0.131669	0.185417	0.187727	0.180175	0.140971	0.10058	0.112272	0.118149	0.538116	0.506918	0.392026	0.312189	0.323775	0.282082	0.245952	0.308303	0.321437	0.338734	0.409645	0.240356	0.255266	0.274215	0.236913	0.334681	0.310609	0.223438	0.161741	0.18516
	7-left	0.0692241	0.078271	0.0774135	0.0842864	0.0682778	0.0587049	0.0658234	0.223871	0.2395	0.184825	0.146887	0.13799	0.142339	0.116646	0.164303	0.192724	0.180905	0.174612	0.141393	0.16456	0.140201	0.200035	0.150641	0.10251	0.116334	0.0829818	0.100668	0.109674	0.36039	0.506545	0.336635	0.287229	0.286236	0.299426	0.240571	0.253059	0.367197	0.358093	0.306225	0.254879	0.319548	0.265456	0.2846	0.194938	0.122891	0.161945	0.123515	0.143852
	7-right	0.168599	0.119705	0.137692	0.146241	0.126233	0.0947315	0.106352	0.26103	0.251428	0.187317	0.190512	0.186238	0.158771	0.138284	0.261603	0.214169	0.156889	0.164164	0.138805	0.155068	0.127558	0.171284	0.168116	0.120857	0.136291	0.101561	0.118345	0.134113	0.413187	0.472023	0.349792	0.356095	0.352247	0.307995	0.264694	1.13038	1.22468	0.85986	0.754974	0.666611	0.588935	0.412822	1.13978	0.475314	0.417745	0.273958	0.558854	0.784379
	8-left	0.104404	0.0764226	0.0829151	0.0903996	0.0789858	0.0627513	0.0760201	0.23053	0.210385	0.18692	0.148716	0.115241	0.125768	0.11014	0.231514	0.160402	0.117683	0.133703	0.100088	0.109093	0.115855	0.266377	0.200867	0.159767	0.166247	0.165884	0.132055	0.111517	0.458743	0.414637	0.36843	0.308186	0.253064	0.281568	0.250081	0.344919	0.238043	0.178083	0.186811	0.137139	0.155464	0.172175	0.132269	0.018746	-0.120517	-0.0617367	-0.0947314	-0.0436231
	8-right	0.184719	0.122491	0.13723	0.146937	0.131187	0.0987505	0.110067	0.260679	0.207251	0.218089	0.166254	0.174997	0.136186	0.149074	0.23876	0.169741	0.184705	0.192018	0.157523	0.126075	0.135229	0.257455	0.222325	0.186724	0.140502	0.155893	0.160518	0.131459	0.475521	0.381335	0.448688	0.31234	0.312375	0.243549	0.206928	0.555213	0.383687	0.417484	0.420594	0.363117	0.292463	0.314584	0.520988	0.49261	0.386383	0.304408	0.316848	0.325158
	9-left	0.0818529	0.0748746	0.0802565	0.0914406	0.0796196	0.0619539	0.0889495	0.229346	0.229044	0.179751	0.179676	0.144892	0.12134	0.127584	0.236904	0.166657	0.166194	0.124299	0.0976034	0.107681	0.116906	0.225737	0.159131	0.15313	0.149549	0.121338	0.131942	0.110643	0.306356	0.382233	0.266305	0.281984	0.238335	0.209482	0.232469	0.290318	0.20064	0.208453	0.153821	0.128516	0.147271	0.159722	0.643846	0.390691	0.629189	0.714383	0.644388	0.648516
	9-right	0.0956182	0.0946679	0.102074	0.101549	0.0831971	0.061576	0.076484	0.261929	0.226743	0.174535	0.132246	0.100999	0.117066	0.135792	0.297061	0.256333	0.216668	0.196003	0.166303	0.13993	0.114607	0.286707	0.203757	0.203055	0.16699	0.132477	0.135207	0.115343	0.432394	0.488924	0.375379	0.269166	0.226484	0.289738	0.301444	1.05417	1.13049	0.879276	0.715734	0.608694	0.543816	0.442158	0.391998	0.311368	0.295548	0.192746	0.191127	0.166584
[truncated: 8 more columns]

## Sheet: probability(fig 4)
Normal(second)											RT patient
H1	1	2	3	4	5	6	7	8 Meas.			P1	1SCAN	2SCAN	3SCAN	4SCAN	5SCAN	6SCAN	7SCAN	8SCAN
4-left-X	1	1	0	0	1	1	0	1			5-left-X	0	0	0	0	0	1	0	0
4-Right-X	0	0	0	0	0	0	0	0			5-Right-X	1	0	0	1	0	0	0	0
5-left-X	0	0	0	0	0	1	0	0			6-left-X	0	0	1	0	0	0	0	0
5-Right-X	0	0	0	0	1	1	0	0			6-Right-X	0	0	1	0	0	0	0	0
6-left-X	1	0	0	0	0	1	1	1			7-left-X	0	0	0	0	1	0	0	0
6-Right-X	1	0	0	0	0	0	0	1			7-Right-X	0	0	0	1	1	0	0	0
7-left-X	0	0	1	1	0	1	0	0			8-left-X	0	0	0	0	0	0	0	0
7-Right-X	1	0	1	0	0	0	1	1			8-Right-X	0	0	0	0	0	0	1	0
H2	50	12.5	25	12.5	25	62.5	25	50			P2	12.5	0	25	25	25	12.5	12.5	0
3-left-X	0	0	1	0	0	0	0	0			6-left-X	0	1	0	0	0	0	1	0
3-Right-X	0	0	0	0	0	0	0	0			6-Right-X	0	0	0	0	0	0	1	1
4-left-X	0	0	0	0	0	0	0	0			7-left-X	0	1	0	1	1	0	0	0
4-Right-X	0	0	0	0	0	0	0	0			7-Right-X	0	0	0	0	0	1	1	1
5-left-X	0	0	1	0	0	0	0	0			8-left-X	0	0	0	0	1	0	0	0
5-Right-X	1	0	0	0	0	1	1	0			8-Right-X	0	0	1	0	0	1	0	0
6-left-X	0	0	0	0	0	0	0	0			9-left-X	0	1	0	1	0	1	0	1
6-Right-X	0	0	0	0	0	0	0	0			9-Right-X	1	1	0	0	1	0	1	0
7-left-X	0	0	1	0	0	0	0	1			P3	12.5	50	12.5	25	37.5	37.5	50	37.5
7-Right-X	0	0	1	0	0	0	0	1			8-left-X	0	0	1	0	1	0	0	0
H3	10	0	40	0	0	10	10	20			8-Right-X	1	1	1	1	1	1	1	1
4-left-X	0	0	0	0	0	0	0	0			9-left-X	0	0	0	0	0	0	0	0
4-Right-X	0	0	1	0	0	0	1	0			9-Right-X	1	1	1	1	1	1	1	1
5-left-X	0	0	0	0	0	0	0	0			10-left-X	0	0	0	0	0	0	0	0
5-Right-X	0	0	0	0	1	0	0	1			10-Right-X	1	1	1	1	1	1	1	1
6-left-X	1	0	0	0	0	0	0	0			11-left-X	1	0	0	1	0	0	1	0
6-Right-X	0	0	1	0	0	0	0	1			11-Right-X	1	1	1	1	1	1	1	1
7-left-X	0	0	0	0	0	0	0	0			P4	62.5	50	62.5	62.5	62.5	50	62.5	50
7-Right-X	0	0	0	1	1	1	0	0			7-left-X	0	0	1	0	0	0	1	1
8-left-X	0	0	0	0	0	0	0	0			7-Right-X	1	0	0	0	1	0	1	1
8-Right-X	0	1	0	0	0	1	1	1			8-left-X	1	0	0	0	0	0	1	1
H4	10	10	20	10	20	20	20	30			8-Right-X	0	0	0	0	0	0	0	1
2-left-X	0	0	1	0	0	0	0	0			9-left-X	1	1	0	1	0	0	1	0
2-Right-X	0	0	1	0	0	0	0	0			9-Right-X	0	0	0	1	0	0	0	0
3-left-X	0	0	1	0	0	0	0	0			10-left-X	0	0	0	1	1	0	1	1
3-Right-X	0	0	1	0	0	0	0	0			10-Right-X	0	1	1	1	0	1	1	1
4-left-X	0	0	0	0	0	1	0	0			P5	37.5	25	25	50	25	12.5	75	75
4-Right-X	0	0	0	0	0	1	0	0			8-left-X	0	0	0	0	0	0	0	0
5-left-X	0	0	0	0	0	0	0	0			8-Right-X	0	0	0	1	0	0	0	0
5-Right-X	0	0	0	0	0	0	0	0			9-left-X	1	0	0	0	0	0	0	0
6-left-X	0	0	0	0	0	0	0	0			9-Right-X	0	0	0	0	0	0	0	0
6-Right-X	0	0	0	0	0	0	0	0			10-left-X	0	0	0	0	0	0	0	0
H5	0	0	40	0	0	20	0	0			10-Right-X	0	1	0	0	0	0	0	1
4-left-X	0	0	0	0	0	0	0	0			11-left-X	1	0	0	0	0	0	0	0
4-Right-X	1	0	0	0	1	1	1	1			11-Right-X	0	0	0	0	0	0	0	1
5-left-X	1	1	0	1	0	0	0	0			P6	25	12.5	0	12.5	0	0	0	25
5-Right-X	0	0	0	0	0	0	0	0			10-left-X	0	1	0	1	0	0	1	0
6-left-X	0	0	0	0	0	0	0	0			10-Right-X	1	0	0	1	1	0	1	0
6-Right-X	1	0	1	0	1	1	1	0			11-left-X	1	0	1	0	1	0	0	1
7-left-X	0	0	0	0	0	0	1	0			11-Right-X	1	0	0	0	1	1	1	1
7-Right-X	1	1	1	1	0	1	1	1			12-left-X	1	1	1	1	1	1	1	1
8-left-X	0	1	1	1	0	0	0	0			12-Right-X	0	1	0	1	1	0	1	1
8-Right-X	0	1	1	0	0	0	0	0			13-left-X	1	1	1	1	1	1	1	1
H6	40	40	40	30	20	30	40	20			13-Right-X	1	0	1	1	1	1	1	1
5-left-X	1	1	1	1	1	1	1	1			P7	75	50	50	75	87.5	50	87.5	75
5-Right-X	0	1	1	0	0	0	0	0			6-left-X	1	1	1	1	0	1	1	1
6-left-X	0	1	1	1	1	1	1	1			6-Right-X	0	1	1	0	0	1	0	0
6-Right-X	0	0	0	0	0	0	0	1			7-left-X	1	0	1	1	0	1	1	1
7-left-X	1	1	1	1	1	1	1	1			7-Right-X	1	0	1	0	1	1	1	0
7-Right-X	0	1	0	0	0	0	0	0			8-left-X	1	0	1	1	0	0	1	0
8-left-X	1	0	0	1	1	1	1	0			8-Right-X	1	1	1	1	1	1	1	1
8-Right-X	0	0	0	1	1	0	1	1			9-left-X	1	0	1	0	1	0	0	1
9-left-X	0	0	1	1	0	1	1	1			9-Right-X	0	1	1	0	0	0	1	1
9-Right-X	0	0	1	1	0	1	0	0				75	50	100	50	37.5	62.5	75	62.5
	30	50	60	70	50	60	60	60			Total_mean	42.8571	33.9286	39.2857	42.8571	39.2857	32.1429	51.7857	46.4286
Total_mean	23.3333	18.75	37.5	20.4167	19.1667	33.75	25.8333	30			Total_STD	27.8174	21.3042	34.1783	22.6582	28.3473	23.7797	33.4077	27.6834
Total_STD	19.6638	21.1985	14.0535	26.6654	18.5517	22.2345	21.5445	21.9089
											P1	1SCAN	2SCAN	3SCAN	4SCAN	5SCAN	6SCAN	7SCAN	8SCAN
H1	1SCAN	2SCAN	3SCAN	4SCAN	5SCAN	6SCAN	7SCAN	8SCAN			5-left-Y	0	0	0	0	0	0	0	0
4-left-Y	1	1	1	1	1	1	1	1			5-Right-Y	0	0	1	0	0	0	0	1
4-Right-Y	0	0	0	0	0	0	1	1			6-left-Y	1	1	0	0	0	1	0	0
5-left-Y	0	0	0	0	0	1	0	0			6-Right-Y	1	0	0	0	0	1	0	0
5-Right-Y	0	0	0	0	0	1	1	0			7-left-Y	0	0	0	0	0	0	0	0
6-left-Y	1	0	1	0	0	0	0	0			7-Right-Y	0	0	0	1	0	0	0	0
6-Right-Y	1	0	0	0	0	0	0	0			8-left-Y	0	0	0	0	0	0	0	0
7-left-Y	1	0	0	1	0	0	0	0			8-Right-Y	0	1	1	0	0	0	1	0
7-Right-Y	1	0	0	0	1	0	1	0			P2	25	25	25	12.5	0	25	12.5	12.5
H2	62.5	12.5	25	25	25	37.5	50	25			6-left-Y	0	0	1	0	1	1	0	1
3-left-Y	0	0	0	1	0	1	0	0			6-Right-Y	0	0	1	1	0	0	1	1
3-Right-Y	0	0	0	0	0	1	0	0			7-left-Y	0	1	0	0	1	1	0	1
4-left-Y	0	1	0	0	1	1	0	0			7-Right-Y	1	1	1	1	0	0	0	0
4-Right-Y	0	0	0	0	1	0	0	0			8-left-Y	0	0	1	0	0	0	0	0
5-left-Y	0	0	0	0	0	0	0	0			8-Right-Y	0	0	0	1	1	1	0	0
5-Right-Y	0	0	0	0	0	0	0	0			9-left-Y	1	1	1	1	1	1	1	1
6-left-Y	1	0	0	0	0	0	0	0			9-Right-Y	1	1	1	1	0	0	1	1
6-Right-Y	1	0	0	0	0	0	0	0			P3	37.5	50	75	62.5	50	50	37.5	62.5
7-left-Y	0	0	0	0	0	0	0	1			8-left-Y	0	0	0	0	1	0	0	0
7-Right-Y	0	0	0	0	0	0	0	0			8-Right-Y	1	1	1	1	1	1	1	1
H3	20	10	0	10	20	30	0	10			9-left-Y	0	0	1	0	1	0	0	0
4-left-Y	0	0	0	0	0	0	0	1			9-Right-Y	1	1	1	1	1	1	1	1
4-Right-Y	0	0	0	0	0	0	0	1			10-left-Y	0	0	0	0	1	0	1	0
5-left-Y	0	0	0	0	0	0	0	0			10-Right-Y	1	0	1	1	0	0	1	1
5-Right-Y	0	0	0	0	0	0	0	0			11-left-Y	1	1	0	0	0	1	1	0
6-left-Y	0	1	0	0	0	0	0	0			11-Right-Y	1	1	1	1	1	1	1	1
6-Right-Y	0	1	0	0	0	0	0	0			P4	62.5	50	62.5	50	75	50	75	50
7-left-Y	0	0	0	0	0	0	0	0			7-left-Y	0	0	0	1	0	0	1	1
7-Right-Y	0	1	0	1	0	0	0	1			7-Right-Y	1	1	1	1	1	1	1	1
8-left-Y	0	0	0	0	0	0	0	0			8-left-Y	1	0	0	1	0	1	0	1
8-Right-Y	1	0	0	0	0	0	0	0			8-Right-Y	0	0	0	0	0	0	0	1
H4	10	30	0	10	0	0	0	30			9-left-Y	1	1	0	0	1	1	1	1
2-left-Y	0	0	0	0	0	0	0	0			9-Right-Y	1	0	1	0	0	1	1	1
2-Right-Y	0	0	0	0	0	0	0	0			10-left-Y	0	1	1	0	1	0	0	1
3-left-Y	0	0	0	0	0	0	0	0			10-Right-Y	0	0	0	0	0	1	0	1
3-Right-Y	0	0	0	0	0	0	0	0			P5	50	37.5	37.5	37.5	37.5	62.5	50	100
4-left-Y	0	0	0	1	0	0	0	0			8-left-Y	0	0	0	0	0	0	0	0
4-Right-Y	0	0	0	0	0	0	0	0			8-Right-Y	0	0	0	0	0	0	0	0
5-left-Y	0	0	0	0	0	0	1	0			9-left-Y	0	0	0	0	0	0	0	0
5-Right-Y	0	0	0	0	0	0	0	0			9-Right-Y	0	0	0	0	0	0	0	0
6-left-Y	1	0	0	0	0	0	0	1			10-left-Y	0	0	0	0	0	0	0	0
6-Right-Y	0	0	0	0	0	0	0	1			10-Right-Y	0	1	0	0	0	0	0	0
H5	10	0	0	10	0	0	10	20			11-left-Y	0	0	0	0	0	0	0	0
4-left-Y	0	1	0	0	1	0	0	0			11-Right-Y	0	0	0	0	1	0	0	0
4-Right-Y	0	1	0	0	1	1	0	0			P6	0	12.5	0	0	12.5	0	0	0
5-left-Y	0	0	0	0	0	1	1	0			10-left-Y	0	0	1	0	1	0	1	1
5-Right-Y	0	1	1	0	0	1	1	0			10-Right-Y	0	0	1	1	0	1	1	0
6-left-Y	0	0	1	0	0	0	0	0			11-left-Y	1	0	1	0	0	0	1	1
6-Right-Y	1	0	0	1	0	0	1	0			11-Right-Y	0	0	0	0	0	1	1	1
7-left-Y	1	0	1	0	1	0	1	0			12-left-Y	1	1	0	0	1	1	0	0
7-Right-Y	0	0	0	0	0	0	1	0			12-Right-Y	1	1	1	1	1	1	1	1
8-left-Y	0	0	0	0	0	1	0	0			13-left-Y	1	1	1	1	0	1	1	1
8-Right-Y	0	0	0	0	0	0	0	0			13-Right-Y	1	1	0	1	1	1	1	1
H6	20	30	30	10	30	40	50	0			P7	62.5	50	62.5	50	50	75	87.5	75
5-left-Y	1	1	1	1	0	1	1	1			6-left-Y	0	0	1	0	1	1	1	0
5-Right-Y	0	0	1	1	1	0	0	1			6-Right-Y	0	0	1	1	1	1	1	1
6-left-Y	1	1	0	0	0	0	1	1			7-left-Y	1	0	1	1	1	0	1	0
6-Right-Y	1	0	1	0	1	0	1	0			7-Right-Y	1	1	1	1	1	1	1	1
7-left-Y	1	1	1	1	1	0	1	1			8-left-Y	1	0	0	0	0	0	1	1
7-Right-Y	1	1	1	0	0	1	1	1			8-Right-Y	1	0	1	1	1	0	0	1
8-left-Y	1	1	1	1	1	1	0	1			9-left-Y	0	0	0	0	0	0	1	0
8-Right-Y	0	1	0	1	1	1	0	0			9-Right-Y	1	1	1	0	1	0	0	0
9-left-Y	1	1	1	1	1	1	1	1				62.5	25	75	50	75	37.5	75	50
9-Right-Y	1	0	0	0	1	0	0	0			Total_mean	42.8571	35.7143	48.2143	37.5	42.8571	42.8571	48.2143	50
	80	70	70	60	70	50	60	70			Total_STD	23.7797	15.1873	28.3473	22.8218	28.7384	24.8507	33.4077	34.6109
Total_mean	33.75	25.4167	20.8333	20.8333	24.1667	26.25	28.3333	25.8333
Total_STD	29.9061	24.8202	27.6436	20.1039	25.7714	21.3161	27.8687	24.1695			P1	1SCAN	2SCAN	3SCAN	4SCAN	5SCAN	6SCAN	7SCAN	8SCAN
											5-left-Z	0	0	0	0	1	0	0	0
H1	1SCAN	2SCAN	3SCAN	4SCAN	5SCAN	6SCAN	7SCAN	8SCAN			5-Right-Z	0	0	0	0	0	0	0	0
4-left-Z	0	0	0	1	0	1	0	0			6-left-Z	0	0	0	0	0	0	0	0
4-Right-Z	1	1	0	1	0	0	0	0			6-Right-Z	0	0	0	0	0	1	1	0
5-left-Z	1	0	0	0	0	0	0	0			7-left-Z	0	0	0	1	0	0	0	0
5-Right-Z	1	0	1	0	0	0	0	0			7-Right-Z	0	0	0	0	0	0	0	0
6-left-Z	0	1	0	1	0	0	0	0			8-left-Z	0	0	0	0	0	0	0	0
6-Right-Z	0	0	0	0	0	0	0	0			8-Right-Z	0	0	0	0	0	0	0	0
7-left-Z	0	0	0	0	1	0	0	0			P2	0	0	0	12.5	12.5	12.5	12.5	0
7-Right-Z	0	0	1	1	1	0	1	0			6-left-Z	1	0	0	1	1	0	1	0
H2	37.5	25	25	50	25	12.5	12.5	0			6-Right-Z	0	0	0	1	1	1	1	1
3-left-Z	0	0	0	0	1	0	0	1			7-left-Z	0	0	1	0	0	0	0	0
3-Right-Z	0	0	0	0	1	0	0	0			7-Right-Z	1	1	0	1	1	1	1	1
4-left-Z	0	0	0	0	0	0	0	0			8-left-Z	1	0	0	0	0	0	0	0
4-Right-Z	0	0	0	0	0	0	0	0			8-Right-Z	0	1	0	1	0	0	1	0
5-left-Z	0	0	0	0	0	0	0	0			9-left-Z	0	0	0	1	1	0	0	1
5-Right-Z	0	0	0	0	0	0	0	0			9-Right-Z	1	0	0	0	1	0	0	0
6-left-Z	0	0	0	0	1	0	0	0			P3	50	25	12.5	62.5	62.5	25	50	37.5
6-Right-Z	0	0	0	0	0	0	0	0			8-left-Z	0	0	0	0	1	0	0	0
7-left-Z	0	0	0	1	0	0	0	0			8-Right-Z	1	1	1	1	1	1	1	1
7-Right-Z	0	0	0	0	0	0	0	0			9-left-Z	0	0	0	0	0	0	0	0
H3	0	0	0	10	30	0	0	10			9-Right-Z	1	1	1	1	1	1	1	1
4-left-Z	1	0	0	0	0	0	0	0			10-left-Z	0	1	0	1	0	0	1	1
4-Right-Z	0	0	0	0	0	0	0	0			10-Right-Z	1	1	1	1	1	1	1	1
5-left-Z	0	0	0	0	0	0	0	0			11-left-Z	0	1	0	0	0	1	0	0
5-Right-Z	0	0	0	0	0	0	0	0			11-Right-Z	0	1	1	1	1	1	1	0
6-left-Z	0	0	0	0	0	0	0	0			P4	37.5	75	50	62.5	62.5	62.5	62.5	50
6-Right-Z	0	0	0	0	0	0	0	0			7-left-Z	0	0	0	0	1	0	1	1
7-left-Z	0	0	0	0	0	0	0	0			7-Right-Z	0	1	0	0	1	1	1	1
7-Right-Z	0	0	0	0	0	0	0	0			8-left-Z	1	1	0	0	0	1	0	0
8-left-Z	0	0	0	0	0	0	0	0			8-Right-Z	0	0	0	0	0	0	0	0
8-Right-Z	0	0	0	0	0	0	0	0			9-left-Z	1	1	1	0	1	0	1	0
H4	10	0	0	0	0	0	0	0			9-Right-Z	0	0	0	0	1	0	0	0
2-left-Z	0	1	0	1	1	0	1	1			10-left-Z	0	0	0	0	0	0	1	1
2-Right-Z	0	0	0	1	0	0	0	0			10-Right-Z	0	0	1	0	0	1	1	1
3-left-Z	0	0	0	0	0	0	1	0			P5	25	37.5	25	0	50	37.5	62.5	50
3-Right-Z	0	0	0	0	0	0	0	0			8-left-Z	0	0	0	0	0	0	0	0
4-left-Z	0	0	0	0	0	0	0	0			8-Right-Z	0	0	0	0	0	0	0	0
4-Right-Z	0	0	0	0	0	0	0	0			9-left-Z	0	0	0	0	0	0	0	0
5-left-Z	0	0	0	0	0	0	0	0			9-Right-Z	0	0	0	1	0	0	0	0
5-Right-Z	0	0	0	0	0	0	0	0			10-left-Z	0	0	0	0	0	0	0	0
6-left-Z	0	0	0	0	0	0	0	0			10-Right-Z	0	0	0	0	0	0	0	0
6-Right-Z	0	0	0	0	0	0	0	0			11-left-Z	0	1	0	0	0	0	0	0
H5	0	10	0	20	10	0	20	10			11-Right-Z	0	0	0	0	0	0	1	0
4-left-Z	0	0	0	0	0	0	0	0			P6	0	12.5	0	12.5	0	0	12.5	0
4-Right-Z	0	0	0	0	0	0	0	0			10-left-Z	0	0	1	0	1	0	0	1
5-left-Z	0	0	0	0	0	0	0	0			10-Right-Z	1	1	1	0	0	1	0	0
5-Right-Z	0	0	0	0	0	0	0	0			11-left-Z	1	1	1	1	0	1	1	1
6-left-Z	1	0	0	0	0	1	1	0			11-Right-Z	0	1	0	0	1	1	1	0
6-Right-Z	1	1	0	0	0	1	1	0			12-left-Z	1	1	1	1	1	1	1	1
7-left-Z	0	1	0	0	0	0	0	0			12-Right-Z	1	1	1	1	1	1	1	1
7-Right-Z	1	1	0	0	0	0	1	1			13-left-Z	1	1	1	1	1	1	1	1
8-left-Z	0	0	0	0	0	0	0	1			13-Right-Z	1	1	1	1	1	1	0	1
8-Right-Z	0	0	0	0	0	0	0	1			P7	75	87.5	87.5	62.5	75	87.5	62.5	75
H6	30	30	0	0	0	20	30	30			6-left-Z	0	1	1	1	0	1	1	1
5-left-Z	0	1	1	1	1	1	1	1			6-Right-Z	1	1	1	1	0	1	1	1
5-Right-Z	1	1	1	1	1	1	0	1			7-left-Z	0	1	0	0	1	0	1	1
6-left-Z	0	1	1	1	1	1	1	1			7-Right-Z	1	1	1	1	1	1	1	1
6-Right-Z	1	0	1	1	1	1	1	0			8-left-Z	1	1	1	1	1	1	1	1
7-left-Z	1	1	0	1	0	1	1	1			8-Right-Z	1	1	1	0	1	1	1	1
7-Right-Z	1	1	1	1	1	1	1	1			9-left-Z	1	1	1	1	1	1	1	1
8-left-Z	1	0	0	1	0	1	0	0			9-Right-Z	1	1	1	1	1	1	1	0
8-Right-Z	1	0	0	1	0	0	0	1				75	100	87.5	75	75	87.5	100	87.5
9-left-Z	1	1	1	1	1	1	1	1			Total_mean	37.5	48.2143	37.5	41.0714	48.2143	44.6429	51.7857	42.8571
9-Right-Z	1	0	0	0	0	1	0	0			Total_STD	31.4576	39.1502	38.1881	31.2202	30.1287	35.25	30.981	33.7401
	80	60	60	90	60	90	60	70
Total_mean	26.25	20.8333	14.1667	28.3333	20.8333	20.4167	20.4167	20
Total_STD	30.5675	22.8947	24.5798	35.4495	22.8947	35.0862	22.6062	26.8328
	0.3	1.8	3.3	4.8	6.3	7.8	9.3	10.8
	0.5	2	3.5	5	6.5	8	9.5	11
	0.7	2.2	3.7	5.2	6.7	8.2	9.7	11.2
X	Y	Z
Total_mean	23.3333	18.75	37.5	20.4167	19.1667	33.75	25.8333	30			Total_mean	42.8571	33.9286	39.2857	42.8571	39.2857	32.1429	51.7857	46.4286
Total_STD	19.6638	21.1985	14.0535	26.6654	18.5517	22.2345	21.5445	21.9089			Total_STD	27.8174	21.3042	34.1783	22.6582	28.3473	23.7797	33.4077	27.6834
Total_mean	33.75	25.4167	20.8333	20.8333	24.1667	26.25	28.3333	25.8333			Total_mean	42.8571	35.7143	48.2143	37.5	42.8571	42.8571	48.2143	50
Total_STD	29.9061	24.8202	27.6436	20.1039	25.7714	21.3161	27.8687	24.1695			Total_STD	23.7797	15.1873	28.3473	22.8218	28.7384	24.8507	33.4077	34.6109
Total_mean	26.25	20.8333	14.1667	28.3333	20.8333	20.4167	20.4167	20			Total_mean	37.5	48.2143	37.5	41.0714	48.2143	44.6429	51.7857	42.8571
Total_STD	30.5675	22.8947	24.5798	35.4495	22.8947	35.0862	22.6062	26.8328			Total_STD	31.4576	39.1502	38.1881	31.2202	30.1287	35.25	30.981	33.7401

## Sheet: ADCr nor.(fig 3A)
106	0.872098
28	0.915157
116	0.921579
42	0.931239
55	0.931703
125	0.940402
333	0.947157
129	0.95381
201	0.955415
261	0.957928
37	0.959318
137	0.959829
180	0.960356
246	0.960994
232	0.961703
221	0.962155
279	0.963158
220	0.96442
266	0.964741
353	0.966329
175	0.967501
95	0.967781
255	0.968017
281	0.96815
299	0.968389
210	0.969553
66	0.969672
16	0.970746
12	0.971689
190	0.972726
77	0.973271
117	0.973448
83	0.974118
441	0.974206
230	0.974379
189	0.975927
183	0.976726
464	0.97741
18	0.977807
130	0.977836
138	0.977957
156	0.978043
70	0.979145
98	0.980527
314	0.980679
145	0.981049
237	0.981513
74	0.982094
398	0.984628
122	0.985543
61	0.986517
278	0.988396
203	0.988817
298	0.989057
167	0.989063
163	0.989242
242	0.989691
165	0.989856
207	0.990355
24	0.991167
197	0.992449
158	0.992492
150	0.992531
91	0.993435
309	0.993454
93	0.993515
260	0.993568
153	0.993791
310	0.995066
109	0.996808
380	0.996834
428	0.99729
284	0.997362
84	0.997969
146	0.998277
256	0.998965
458	0.999392
44	0.999926
45	1.0002
170	1.00028
265	1.00123
383	1.00148
344	1.00169
199	1.00187
195	1.00197
101	1.0026
219	1.00291
193	1.00371
306	1.00534
254	1.00572
211	1.00622
17	1.00689
174	1.00756
140	1.00859
239	1.00861
293	1.00927
4	1.00944
81	1.01
337	1.01022
269	1.01047
273	1.01083
328	1.0113
282	1.01168
331	1.01282
446	1.01291
229	1.01375
212	1.01493
415	1.01526
60	1.01544
78	1.01587
132	1.01588
295	1.01617
301	1.01674
358	1.01686
381	1.01709
338	1.01736
369	1.01747
238	1.01975
216	1.02015
85	1.02047
25	1.02089
336	1.02098
124	1.02203
72	1.02316
97	1.02323
245	1.02413
272	1.02458
291	1.02505
186	1.02518
172	1.02528
188	1.02617
181	1.02702
410	1.02713
264	1.02765
62	1.02772
434	1.02869
234	1.02909
341	1.02998
354	1.03027
68	1.03068
241	1.03075
102	1.03085
166	1.03184
308	1.03199
23	1.03232
152	1.03334
357	1.03434
79	1.03471
123	1.03483
268	1.0352
178	1.03589
376	1.0359
157	1.03805
13	1.03944
325	1.0395
160	1.03977
283	1.03993
297	1.04081
286	1.04084
263	1.04196
209	1.04324
253	1.04335
302	1.04465
431	1.04493
36	1.04494
335	1.04512
304	1.04526
27	1.04635
148	1.04747
89	1.04772
397	1.04812
149	1.04957
213	1.04977
120	1.05
377	1.05048
326	1.05288
271	1.05301
267	1.05306
126	1.05326
225	1.0536
411	1.05375
141	1.05393
277	1.05396
3	1.05411
457	1.05427
285	1.05516
118	1.05598
20	1.05645
107	1.05645
161	1.05649
135	1.05724
56	1.05737
300	1.05748
274	1.05808
442	1.05814
142	1.05827
162	1.05857
179	1.05945
104	1.05991
34	1.06131
303	1.06357
249	1.06442
128	1.06491
26	1.06509
202	1.06521
287	1.06532
49	1.06535
208	1.06541
11	1.06551
53	1.06563
250	1.06568
276	1.06569
94	1.06651
31	1.06655
169	1.06687
443	1.0673
147	1.06802
231	1.06954
217	1.07052
340	1.07272
194	1.07393
399	1.07397
21	1.07521
198	1.07521
108	1.07555
215	1.07609
226	1.07688
296	1.07726
288	1.07771
248	1.07777
311	1.07782
240	1.07879
96	1.07936
396	1.08083
214	1.08187
43	1.08227
151	1.08671
88	1.08711
69	1.08762
200	1.08768
75	1.08823
343	1.08872
168	1.08955
289	1.08985
463	1.09062
352	1.0916
15	1.09211
35	1.09611
115	1.09731
65	1.0984
100	1.09893
449	1.09905
171	1.0991
307	1.1011
164	1.10234
196	1.10241
87	1.10369
86	1.10491
400	1.10511
58	1.10746
228	1.1078
342	1.1082
375	1.10865
76	1.11021
121	1.11097
294	1.11255
440	1.11328
82	1.11385
19	1.11424
312	1.11454
46	1.11501
348	1.11543
332	1.11552
258	1.1164
412	1.11729
103	1.118
182	1.11891
409	1.12042
275	1.12137
119	1.12173
247	1.1222
71	1.12565
413	1.12643
80	1.12657
185	1.13048
259	1.13072
191	1.13079
461	1.13266
360	1.13301
7	1.13347
184	1.13406
134	1.13496
374	1.13509
292	1.13513
427	1.13615
430	1.13752
236	1.13774
32	1.13798
92	1.13801
143	1.13912
233	1.14148
315	1.14307
365	1.14376
73	1.14377
154	1.14436
50	1.14569
429	1.14902
329	1.14909
133	1.14947
10	1.14978
305	1.15317
327	1.15326
257	1.15352
9	1.15446
47	1.15468
450	1.15504
114	1.15792
334	1.15941
382	1.15997
339	1.16009
384	1.16216
252	1.16315
280	1.16333
373	1.16472
244	1.16622
356	1.17085
401	1.17138
346	1.1717
113	1.17255
393	1.17359
414	1.17406
425	1.17536
323	1.18025
432	1.18046
90	1.18107
112	1.18284
14	1.18358
290	1.18371
355	1.18669
453	1.1886
316	1.18903
435	1.19232
127	1.19799
330	1.19996
206	1.20037
379	1.20078
347	1.20218
155	1.20277
38	1.2078
51	1.20782
30	1.20905
67	1.20922
460	1.21664
29	1.21859
8	1.22086
22	1.22203
39	1.22596
324	1.2261
136	1.2282
144	1.2289
54	1.22973
205	1.23147
372	1.23216
111	1.23279
177	1.23559
52	1.24224
462	1.24697
218	1.24803
321	1.24844
402	1.25475
345	1.25677
204	1.26366
2	1.26498
426	1.27056
159	1.27342
99	1.27771
317	1.27997
439	1.28124
455	1.28182
176	1.28447
403	1.28511
364	1.29028
420	1.29101
48	1.29152
433	1.29327
417	1.30096
366	1.30405
139	1.30501
445	1.30668
407	1.31133
173	1.31195
243	1.31957
224	1.31994
33	1.32376
262	1.32586
322	1.33022
41	1.3303
371	1.33736
447	1.33963
394	1.34027
270	1.34093
251	1.34093
313	1.34397
222	1.36664
424	1.36688
436	1.37233
6	1.38027
419	1.38215
448	1.38267
187	1.38382
59	1.38508
105	1.38781
40	1.39279
444	1.39446
57	1.40095
351	1.40525
405	1.41874
318	1.42024
349	1.4208
131	1.42097
452	1.42277
361	1.42501
395	1.436
192	1.44059
378	1.44161
362	1.4465
64	1.45002
63	1.4506
459	1.45499
423	1.46341
320	1.46808
350	1.46851
416	1.49009
319	1.49067
359	1.4909
392	1.49622
454	1.50073
418	1.50606
110	1.51472
5	1.51636
363	1.52063
1	1.52969
456	1.533
437	1.54335
370	1.54669
227	1.56608
388	1.58976
438	1.5977
235	1.60864
451	1.60997
404	1.61283
368	1.6136
408	1.71186
385	1.74337
223	1.82756
422	1.85357
406	1.89134
389	1.9292
367	1.97819
390	1.99499
421	2.12107
391	2.41405
386	2.41861
387	3.23816

## Sheet: ADCr RT (fig3B)
128	0.84438
81	0.901588
271	0.911813
303	0.914906
243	0.920822
235	0.930348
98	0.930774
260	0.93245
196	0.935543
237	0.936581
293	0.936888
124	0.937021
283	0.941803
136	0.94217
396	0.94313
211	0.944125
311	0.945982
7	0.948618
279	0.949361
307	0.951356
241	0.953942
42	0.958684
220	0.958947
23	0.959726
10	0.959785
203	0.963151
313	0.965471
222	0.965954
1	0.966365
31	0.968117
61	0.969257
53	0.971754
47	0.971949
21	0.972971
277	0.975578
145	0.978886
36	0.980426
210	0.980977
73	0.981644
106	0.984301
321	0.989789
434	0.990239
86	0.991848
57	0.991935
263	0.994291
287	0.994794
55	0.996037
29	0.996232
312	0.999705
148	0.999708
105	0.99998
39	1.00048
2	1.00196
152	1.00197
330	1.00218
89	1.00305
28	1.00324
38	1.00496
16	1.00601
276	1.00725
178	1.00823
316	1.00917
318	1.00956
291	1.01016
300	1.01243
162	1.01332
35	1.01413
129	1.01536
299	1.01569
242	1.01615
319	1.01757
270	1.01764
24	1.01835
11	1.0185
288	1.0186
13	1.01894
412	1.01994
132	1.0204
41	1.02078
146	1.02099
204	1.02116
164	1.02174
56	1.02267
60	1.02314
104	1.02334
165	1.02342
342	1.024
267	1.02466
292	1.02489
77	1.0269
161	1.02791
294	1.02943
151	1.02978
264	1.0305
58	1.0308
238	1.03151
26	1.03329
424	1.03346
262	1.0337
197	1.03408
34	1.03576
234	1.03796
336	1.0381
198	1.03845
93	1.03909
258	1.03956
315	1.03981
397	1.04022
111	1.04047
90	1.04322
97	1.04345
223	1.04381
239	1.04402
282	1.0448
134	1.04603
232	1.04706
240	1.04724
202	1.04853
265	1.04888
119	1.04898
91	1.05011
296	1.05016
50	1.05258
181	1.054
221	1.05462
194	1.05549
108	1.05585
289	1.05813
100	1.05828
317	1.05833
301	1.05901
46	1.05909
18	1.06035
48	1.0607
302	1.06161
219	1.0626
109	1.06291
72	1.0632
347	1.06374
54	1.06577
4	1.06626
113	1.06669
323	1.06672
76	1.06686
149	1.06802
400	1.06844
338	1.06861
259	1.06949
5	1.07039
49	1.07061
274	1.0709
436	1.07719
40	1.07752
214	1.07768
334	1.07852
438	1.07911
212	1.08075
65	1.08165
3	1.08334
444	1.08503
361	1.08811
25	1.08846
87	1.0909
166	1.09104
33	1.09188
446	1.09252
366	1.09553
78	1.09576
378	1.09596
168	1.09696
272	1.09995
227	1.1003
147	1.10074
230	1.10119
206	1.10307
70	1.1047
261	1.10498
150	1.10519
290	1.10767
163	1.10812
83	1.10894
233	1.10946
30	1.10961
363	1.11066
306	1.11177
343	1.11367
43	1.11419
217	1.11761
285	1.11869
331	1.11964
117	1.12095
266	1.12258
421	1.12337
278	1.1256
123	1.12773
22	1.1287
314	1.129
92	1.12968
416	1.12992
297	1.13129
445	1.13242
257	1.13274
135	1.1351
281	1.13589
112	1.13673
246	1.13712
422	1.13734
439	1.13766
249	1.13857
405	1.14127
295	1.14147
69	1.14173
193	1.14335
179	1.14524
275	1.14571
182	1.14685
184	1.14715
348	1.14751
52	1.14847
51	1.14849
20	1.14913
284	1.15035
340	1.15107
103	1.15254
389	1.15395
326	1.15535
418	1.15582
32	1.15603
213	1.15657
126	1.15678
280	1.15707
399	1.15844
102	1.15998
402	1.16196
67	1.16225
229	1.16537
14	1.16697
8	1.16755
309	1.17211
88	1.17348
59	1.17433
130	1.17462
269	1.17471
99	1.17565
308	1.1767
410	1.17733
17	1.17763
115	1.17766
15	1.17878
218	1.18022
286	1.18132
328	1.18186
253	1.18285
68	1.18326
325	1.18466
75	1.18468
441	1.18498
346	1.18732
62	1.18853
310	1.18961
393	1.19374
167	1.19563
64	1.19586
74	1.19643
273	1.20166
71	1.20348
183	1.20513
216	1.2062
37	1.20773
80	1.20867
333	1.20993
201	1.2138
385	1.21412
131	1.21469
82	1.21905
305	1.21971
44	1.21989
354	1.22079
388	1.22156
155	1.22246
404	1.22319
433	1.22409
440	1.22414
415	1.2257
365	1.22831
236	1.22958
79	1.22999
84	1.23
66	1.2326
199	1.23839
359	1.23931
207	1.23934
205	1.24353
6	1.24436
431	1.24522
408	1.25065
19	1.25348
245	1.25359
332	1.25683
226	1.25687
195	1.25747
298	1.25811
110	1.26255
95	1.26686
9	1.26957
154	1.27014
362	1.27038
345	1.27116
409	1.27369
215	1.27601
247	1.27658
137	1.27888
327	1.28095
140	1.28376
231	1.28521
180	1.28544
387	1.28816
158	1.29627
448	1.30101
107	1.30242
142	1.30646
320	1.30655
364	1.31193
244	1.31683
268	1.31763
329	1.3177
401	1.31884
437	1.31903
63	1.32253
344	1.32439
200	1.32522
225	1.33205
208	1.33394
122	1.33436
426	1.33438
427	1.33809
116	1.33813
101	1.33882
139	1.33917
114	1.34124
392	1.34126
324	1.34598
429	1.35309
156	1.35365
121	1.35415
94	1.35979
304	1.36035
85	1.36279
398	1.36706
420	1.36841
442	1.36871
368	1.36986
248	1.37075
414	1.37464
349	1.37686
45	1.3796
27	1.38184
406	1.38253
209	1.39336
125	1.3953
372	1.39664
228	1.39992
335	1.40284
127	1.40412
353	1.40545
337	1.40684
177	1.40688
12	1.41142
341	1.4211
118	1.4273
419	1.42909
383	1.44218
251	1.44441
358	1.44503
339	1.44672
224	1.46779
322	1.46833
407	1.46966
417	1.48674
432	1.48756
376	1.48763
395	1.49632
423	1.4986
394	1.50662
367	1.51352
391	1.52285
96	1.52414
141	1.54078
120	1.54318
138	1.54348
430	1.55043
413	1.56934
375	1.5733
153	1.57873
351	1.59604
350	1.60052
133	1.60494
360	1.60496
252	1.61608
159	1.62499
143	1.63779
443	1.64874
352	1.65528
185	1.67182
250	1.67718
144	1.71038
447	1.7207
386	1.72945
435	1.734
160	1.74723
357	1.76212
169	1.76427
254	1.78715
370	1.78796
425	1.8285
191	1.84569
390	1.8481
255	1.85496
174	1.86793
157	1.90268
355	1.90479
356	1.91079
187	1.92731
173	1.93931
373	1.99876
411	2.07409
189	2.10187
403	2.1176
371	2.12779
170	2.22109
369	2.22469
190	2.29496
175	2.33692
428	2.35905
176	2.37518
374	2.40525
256	2.77196
172	2.78937
379	2.94336
186	2.96877
171	3.14741
188	3.81036
381	3.84797
192	4.25773
377	5.00318
382	9.88109
380	12.5573
384	13.6982

## Sheet: ADC (>1.2 probability)
normal(second)>1.2							RT patient>1.2
H1	x	y	z				P1	x	y	z
4-left	5	8	2				5-left	1	0	1
4-right	0	2	3				5-right	2	2	0
5-left	1	1	1				6-left	1	3	0
5-right	2	2	2				6-right	1	2	2
6-left	4	2	2				7-left	1	0	1
6-right	2	1	0				7-right	2	1	0
7-left	3	2	1				8-left	0	0	0
7-right	4	3	4				8-right	1	3	0
H2	32.8125	32.8125	23.4375				P2	14.0625	17.1875	6.25
3-left	1	2	2				6-left	2	4	4
3-right	0	1	1				6-right	2	4	5
4-left	0	3	0				7-left	3	4	1
4-right	0	1	0				7-right	3	4	7
5-left	1	0	0				8-left	1	1	1
5-right	3	0	0				8-right	2	3	3
6-left	0	1	1				9-left	4	8	3
6-right	0	1	0				9-right	4	6	2
7-left	2	1	1				P3	32.8125	53.125	40.625
7-right	2	0	0				8-left	2	1	1
H3	11.25	12.5	6.25				8-right	8	8	8
4-left	0	1	1				9-left	0	2	0
4-right	2	1	0				9-right	8	8	8
5-left	0	0	0				10-left	0	2	4
5-right	2	0	0				10-right	8	5	8
6-left	1	1	0				11-left	3	4	2
6-right	2	1	0				11-right	8	8	6
7-left	0	0	0				P4	57.8125	59.375	57.8125
7-right	3	3	0				7-left	3	3	3
8-left	0	0	0				7-right	4	8	5
8-right	4	1	0				8-left	3	4	3
H4	17.5	10	1.25				8-right	1	1	0
2-left	1	0	5				9-left	4	6	5
2-right	1	0	1				9-right	1	5	1
3-left	1	0	1				10-left	4	4	2
3-right	1	0	0				10-right	6	2	4
4-left	1	1	0				P5	40.625	51.5625	35.9375
4-right	1	0	0				8-left	0	0	0
5-left	0	1	0				8-right	1	0	0
5-right	0	0	0				9-left	1	0	0
6-left	0	2	0				9-right	0	0	1
6-right	0	1	0				10-left	0	0	0
H5	7.5	6.25	8.75				10-right	2	1	0
4-left	0	2	0				11-left	1	0	1
4-right	5	3	0				11-right	1	1	1
5-left	3	2	0				P6	9.375	3.125	4.6875
5-right	0	4	0				10-left	3	4	3
6-left	0	1	3		32.81		10-right	4	4	4
6-right	5	3	4		11.25		11-left	4	4	7
7-left	1	4	1		17.5		11-right	5	3	4
7-right	7	1	4		7.5		12-left	8	4	8
8-left	3	1	1		32.5		12-right	5	8	8
8-right	2	0	1		55		13-left	8	7	8
H6	32.5	26.25	17.5		32.81		13-right	7	7	7
5-left	8	7	7		12.5		P7	68.75	64.0625	76.5625
5-right	2	4	7		10		6-left	7	4	6
6-left	7	4	7		6.25		6-right	3	6	7
6-right	1	4	6		26.25		7-left	6	5	4
7-left	8	7	6		66.25		7-right	5	8	8
7-right	1	6	8		23.44		8-left	4	3	8
8-left	5	7	3		6.25		8-right	8	5	7
8-right	4	4	3		1.25		9-left	4	1	8
9-left	5	8	8		8.75		9-right	4	4	7
9-right	3	2	2		17.5			64.0625	56.25	85.9375
	55	66.25	71.25		71.25		Total_mean	41.0714	43.5268	43.9732	42.8571
Total_mean	26.0938	25.6771	21.4062	24.3924	24.3922		Total_STD	23.7259	23.5143	31.7721	26.3374
Total_STD	17.673	22.3348	25.6903	21.8994
	120	118	99	24.2098
ADC ratio>=1.2	X	Y	Z	Mean
Normal Group	26.09±17.67	25.68±22.33	21.41±25.69	24.39±21.90
RT Group	41.07±23.73	43.53±23.51	43.97±31.77	42.86±26.34
